# Supplementary material for: (R)-[(R)-3-Benzyl-2-oxooxazolidin-4-yl][4-(methyl­sulfon­yl)phen­yl]methyl acetate
Source: Acta Crystallogr Sect E Struct Rep Online. 2014 Apr 26;70(Pt 5):o606. doi: 10.1107/S1600536814009106 (PMC4011233; doi:10.1107/S1600536814009106)
Supplement: Supplementary file 1 [file e-70-0o606-sup1.cif]

##############################################################################
#                                                                            #
# This CIF contains the data in a paper accepted for publication in          #
# Acta Crystallographica Section E. It conforms to the requirements of       #
# Notes for Authors for Acta Crystallographica Section E, and has been       #
# peer reviewed under the auspices of the IUCr Commission on Journals.       #
#                                                                            #
# Full details of the Crystallographic Information File format               #
# are given in the paper "The Crystallographic Information File (CIF):       #
# a New Standard Archive File for Crystallography" by S. R. Hall, F. H.      #
# Allen and I. D. Brown [Acta Cryst. (1991), A47, 655-685].                  #
#                                                                            #
# The current version of the core CIF dictionary is obtainable from          #
# ftp://ftp.iucr.org/pub/cif_core.dic.                                       #
#                                                                            #
# Software is freely available for graphical display of the structure(s)     #
# in this CIF. For information consult the CIF software page                 #
# http://www.iucr.org/resources/cif/software.                                #
#                                                                            #
# This file may be used for bona fide research purposes within the           #
# scientific community so long as proper attribution is given to the journal # 
# article from which it was obtained.                                        #
#                                                                            #
##############################################################################
data_I
_database_code_depnum_ccdc_archive 'CCDC 998863'
_audit_creation_method     SHELXL-97
_journal_date_recd_electronic     2014-03-26
_journal_date_accepted     2014-04-22
_journal_name_full     'Acta Crystallographica, Section E'
_journal_year     2014
_journal_volume     70
_journal_issue      5
_journal_page_first     o606
_journal_page_last     o606
_journal_paper_category     QO
_journal_paper_doi     10.1107/S1600536814009106
_journal_coeditor_code     HG5390
_publ_contact_author_name     'Chun-Hua Jin'
_publ_contact_author_address
;
School of Biological & Chemical Engineering, Ningbo Institute of Technology,
Zhejiang University, Ningbo 315100,
People's Republic of China
;
_publ_contact_author_email     'chjin641@163.com'
_publ_contact_author_fax     ?
_publ_contact_author_phone     ?
_publ_section_title
;\
(<i>R</i>)-[(<i>R</i>)-3-Benzyl-2-oxooxazolidin-4-yl][4-(methylsulfonyl)phenyl]\
methyl acetate
;
_publ_section_title_footnote     .
loop_
    _publ_author_name
    _publ_author_footnote
    _publ_author_address
    'Li, Feng' .
;
School of Biological & Chemical Engineering, Ningbo Institute of Technology,
Zhejiang University, Ningbo 315100,
People's Republic of China
;
    'Zhao, Ming-Zhong' .
;
Ningbo Ocean & Fishery Bureau, Ningbo 315100,
People's Republic of China
;
    'Jin, Chun-Hua' .
;
School of Biological & Chemical Engineering, Ningbo Institute of Technology,
Zhejiang University, Ningbo 315100,
People's Republic of China
;
    'Zou, Jian-Wei' .
;
School of Biological & Chemical Engineering, Ningbo Institute of Technology,
Zhejiang University, Ningbo 315100,
People's Republic of China
;
_publ_section_synopsis     .
_chemical_name_systematic
;\
(<i>R</i>)-[(<i>R</i>)-3-Benzyl-2-oxooxazolidin-4-yl][4-\
(methylsulfonyl)phenyl]methyl acetate
;
_chemical_name_common     ?
_chemical_formula_moiety     'C20 H21 N O6 S'
_chemical_formula_sum     'C20 H21 N O6 S'
_chemical_formula_iupac     'C20 H21 N O6 S'
_chemical_formula_weight     403.44
_chemical_melting_point     ?
_symmetry_cell_setting     monoclinic
_symmetry_space_group_name_H-M     'P 21'
_symmetry_space_group_name_Hall     'P 2yb'
loop_
    _symmetry_equiv_pos_as_xyz
    'x, y, z'
    '-x, y+1/2, -z'
_cell_length_a     5.837(3)
_cell_length_b     21.021(10)
_cell_length_c     7.884(4)
_cell_angle_alpha     90.00
_cell_angle_beta     100.256(7)
_cell_angle_gamma     90.00
_cell_volume     952.0(7)
_cell_formula_units_Z     2
_cell_measurement_reflns_used     2349
_cell_measurement_theta_min     2.63
_cell_measurement_theta_max     25.33
_cell_measurement_temperature     296(2)
_exptl_crystal_description     block
_exptl_crystal_colour     colourless
_exptl_crystal_size_max     0.30
_exptl_crystal_size_mid     0.25
_exptl_crystal_size_min     0.16
_exptl_crystal_density_diffrn     1.407
_exptl_crystal_density_meas     ?
_exptl_crystal_density_method     'not measured'
_exptl_crystal_F_000     424
_exptl_absorpt_coefficient_mu     0.208
_exptl_absorpt_correction_type     multi-scan
_exptl_absorpt_process_details     '(SADABS; Bruker, 2000)'
_exptl_absorpt_correction_T_min     0.9403
_exptl_absorpt_correction_T_max     0.9675
_exptl_special_details     ?
_diffrn_ambient_temperature     296(2)
_diffrn_radiation_type     MoK\a
_diffrn_radiation_wavelength     0.71073
_diffrn_radiation_source     'fine-focus sealed tube'
_diffrn_radiation_monochromator     graphite
_diffrn_measurement_device_type     'Bruker SMART CCD area-detector'
_diffrn_measurement_method     'phi and omega scans'
_diffrn_detector_area_resol_mean     ?
_diffrn_reflns_number     6495
_diffrn_reflns_av_R_equivalents     0.0218
_diffrn_reflns_av_sigmaI/netI     0.0393
_diffrn_reflns_theta_min     1.94
_diffrn_reflns_theta_max     27.77
_diffrn_reflns_theta_full     27.77
_diffrn_measured_fraction_theta_max     0.995
_diffrn_measured_fraction_theta_full     0.995
_diffrn_reflns_limit_h_min     -7
_diffrn_reflns_limit_h_max     7
_diffrn_reflns_limit_k_min     -19
_diffrn_reflns_limit_k_max     27
_diffrn_reflns_limit_l_min     -10
_diffrn_reflns_limit_l_max     9
_diffrn_standards_number     ?
_diffrn_standards_interval_count     ?
_diffrn_standards_interval_time     ?
_diffrn_standards_decay_%     ?
_refine_special_details
;
Refinement of <i>F</i>^2^ against ALL reflections. The weighted <i>R</i>-factor
<i>wR</i> and goodness of fit <i>S</i> are based on <i>F</i>^2^, conventional
<i>R</i>-factors <i>R</i> are based on <i>F</i>, with <i>F</i> set to zero for
negative <i>F</i>^2^. The threshold expression of <i>F</i>^2^ >
\s(<i>F</i>^2^) is used only for calculating <i>R</i>-factors(gt) <i>etc</i>.
and is not relevant to the choice of reflections for refinement.
<i>R</i>-factors based on <i>F</i>^2^ are statistically about twice as large
as those based on <i>F</i>, and <i>R</i>- factors based on ALL data will be
even larger.
;
_reflns_number_total     3658
_reflns_number_gt     3254
_reflns_threshold_expression     I>2sigma(I)
_refine_ls_structure_factor_coef     Fsqd
_refine_ls_matrix_type     full
_refine_ls_R_factor_all     0.0410
_refine_ls_R_factor_gt     0.0354
_refine_ls_wR_factor_gt     0.0872
_refine_ls_wR_factor_ref     0.0914
_refine_ls_goodness_of_fit_ref     1.018
_refine_ls_restrained_S_all     1.018
_refine_ls_number_reflns     3658
_refine_ls_number_parameters     255
_refine_ls_number_restraints     1
_refine_ls_hydrogen_treatment     constr
_refine_ls_weighting_scheme     calc
_refine_ls_weighting_details
                 'calc w=1/[\s^2^(Fo^2^)+(0.0516P)^2^] where P=(Fo^2^+2Fc^2^)/3'
_atom_sites_solution_hydrogens     geom
_atom_sites_solution_primary     direct
_atom_sites_solution_secondary     difmap
_refine_ls_shift/su_max     0.000
_refine_ls_shift/su_mean     0.000
_refine_diff_density_max     0.143
_refine_diff_density_min     -0.173
_refine_ls_extinction_method     none
_refine_ls_extinction_coef     ?
_refine_ls_abs_structure_details     'Flack (1983), 1356 Friedel pairs'
_refine_ls_abs_structure_Flack     -0.06(6)
loop_
    _atom_type_symbol
    _atom_type_description
    _atom_type_scat_dispersion_real
    _atom_type_scat_dispersion_imag
    _atom_type_scat_source
    'C' 'C' 0.0033 0.0016
                         'International Tables Vol C Tables 4.2.6.8 and 6.1.1.4'
    'H' 'H' 0.0000 0.0000
                         'International Tables Vol C Tables 4.2.6.8 and 6.1.1.4'
    'N' 'N' 0.0061 0.0033
                         'International Tables Vol C Tables 4.2.6.8 and 6.1.1.4'
    'O' 'O' 0.0106 0.0060
                         'International Tables Vol C Tables 4.2.6.8 and 6.1.1.4'
    'S' 'S' 0.1246 0.1234
                         'International Tables Vol C Tables 4.2.6.8 and 6.1.1.4'
_computing_data_collection     'SMART (Bruker, 2000)'
_computing_cell_refinement     'SAINT (Bruker, 2000)'
_computing_data_reduction     'SAINT (Bruker, 2000)'
_computing_structure_solution     'SHELXTL (Sheldrick, 2008)'
_computing_structure_refinement     'SHELXTL (Sheldrick, 2008)'
_computing_molecular_graphics     'SHELXTL (Sheldrick, 2008)'
_computing_publication_material     'SHELXTL (Sheldrick, 2008)'
loop_
    _atom_site_type_symbol
    _atom_site_label
    _atom_site_fract_x
    _atom_site_fract_y
    _atom_site_fract_z
    _atom_site_U_iso_or_equiv
    _atom_site_adp_type
    _atom_site_calc_flag
    _atom_site_refinement_flags
    _atom_site_occupancy
    _atom_site_symmetry_multiplicity
    _atom_site_disorder_assembly
    _atom_site_disorder_group
    C C1 0.2302(4) 1.05248(14) 1.2707(4) 0.0558(6) Uani d . 1 1 . .
    H H1 0.1259 1.0324 1.3295 0.067 Uiso calc R 1 1 . .
    C C2 0.1916(6) 1.11380(17) 1.2191(5) 0.0781(10) Uani d . 1 1 . .
    H H2 0.0605 1.1349 1.2422 0.094 Uiso calc R 1 1 . .
    C C3 0.3431(7) 1.14521(16) 1.1331(5) 0.0833(11) Uani d . 1 1 . .
    H H3 0.3155 1.1872 1.0981 0.100 Uiso calc R 1 1 . .
    C C4 0.5382(6) 1.11300(16) 1.0994(4) 0.0701(9) Uani d . 1 1 . .
    H H4 0.6428 1.1335 1.0417 0.084 Uiso calc R 1 1 . .
    C C5 0.5769(4) 1.05031(13) 1.1517(3) 0.0506(6) Uani d . 1 1 . .
    H H5 0.7077 1.0290 1.1290 0.061 Uiso calc R 1 1 . .
    C C6 0.4227(4) 1.01946(11) 1.2373(3) 0.0395(5) Uani d . 1 1 . .
    C C7 0.4569(4) 0.95231(11) 1.3036(3) 0.0418(5) Uani d . 1 1 . .
    H H7A 0.5095 0.9540 1.4274 0.050 Uiso calc R 1 1 . .
    H H7B 0.3070 0.9311 1.2832 0.050 Uiso calc R 1 1 . .
    C C8 0.8331(4) 0.90008(12) 1.3230(3) 0.0418(5) Uani d . 1 1 . .
    C C9 0.7678(4) 0.82331(14) 1.1163(3) 0.0491(6) Uani d . 1 1 . .
    H H9A 0.7290 0.7800 1.1428 0.059 Uiso calc R 1 1 . .
    H H9B 0.8324 0.8231 1.0112 0.059 Uiso calc R 1 1 . .
    C C10 0.5504(3) 0.86602(11) 1.0957(3) 0.0347(4) Uani d . 1 1 . .
    H H10 0.4169 0.8418 1.1206 0.042 Uiso calc R 1 1 . .
    C C11 0.4959(3) 0.89357(10) 0.9143(2) 0.0325(4) Uani d . 1 1 . .
    H H11 0.6286 0.9188 0.8923 0.039 Uiso calc R 1 1 . .
    C C12 0.2825(4) 0.98383(11) 0.7947(3) 0.0401(5) Uani d . 1 1 . .
    C C13 0.0631(5) 1.02073(14) 0.7899(3) 0.0567(7) Uani d . 1 1 . .
    H H13A 0.0890 1.0643 0.7625 0.085 Uiso calc R 1 1 . .
    H H13B 0.0163 1.0185 0.9005 0.085 Uiso calc R 1 1 . .
    H H13C -0.0571 1.0031 0.7037 0.085 Uiso calc R 1 1 . .
    C C14 0.4399(3) 0.84297(10) 0.7772(2) 0.0329(4) Uani d . 1 1 . .
    C C15 0.2402(4) 0.80602(13) 0.7690(3) 0.0453(6) Uani d . 1 1 . .
    H H15 0.1481 0.8107 0.8531 0.054 Uiso calc R 1 1 . .
    C C16 0.1773(4) 0.76262(12) 0.6378(3) 0.0435(5) Uani d . 1 1 . .
    H H16 0.0425 0.7386 0.6324 0.052 Uiso calc R 1 1 . .
    C C17 0.3164(3) 0.75514(10) 0.5144(2) 0.0343(4) Uani d . 1 1 . .
    C C18 0.5208(4) 0.78958(12) 0.5248(3) 0.0394(5) Uani d . 1 1 . .
    H H18 0.6177 0.7831 0.4447 0.047 Uiso calc R 1 1 . .
    C C19 0.5795(3) 0.83348(11) 0.6545(3) 0.0380(5) Uani d . 1 1 . .
    H H19 0.7151 0.8572 0.6600 0.046 Uiso calc R 1 1 . .
    C C20 0.4084(5) 0.63552(13) 0.3899(3) 0.0563(6) Uani d . 1 1 . .
    H H20A 0.3814 0.6170 0.4959 0.084 Uiso calc R 1 1 . .
    H H20B 0.5685 0.6483 0.4022 0.084 Uiso calc R 1 1 . .
    H H20C 0.3739 0.6048 0.2988 0.084 Uiso calc R 1 1 . .
    N N1 0.6212(3) 0.91344(9) 1.2290(2) 0.0373(4) Uani d . 1 1 . .
    O O1 0.9319(3) 0.92759(11) 1.4488(2) 0.0607(5) Uani d . 1 1 . .
    O O2 0.9295(3) 0.84974(9) 1.2545(2) 0.0530(4) Uani d . 1 1 . .
    O O3 0.2955(2) 0.93443(7) 0.90796(18) 0.0374(3) Uani d . 1 1 . .
    O O4 0.4311(3) 0.99426(10) 0.7128(2) 0.0566(5) Uani d . 1 1 . .
    O O5 -0.0080(3) 0.68428(10) 0.3436(2) 0.0585(5) Uani d . 1 1 . .
    O O6 0.2809(3) 0.73099(10) 0.1869(2) 0.0574(5) Uani d . 1 1 . .
    S S1 0.22845(9) 0.70219(3) 0.34050(6) 0.03925(14) Uani d . 1 1 . .
loop_
    _atom_site_aniso_label
    _atom_site_aniso_U_11
    _atom_site_aniso_U_22
    _atom_site_aniso_U_33
    _atom_site_aniso_U_12
    _atom_site_aniso_U_13
    _atom_site_aniso_U_23
    C1 0.0543(14) 0.0493(16) 0.0618(15) 0.0027(12) 0.0052(11) -0.0131(13)
    C2 0.078(2) 0.0510(19) 0.098(2) 0.0168(16) -0.0056(18) -0.0156(19)
    C3 0.121(3) 0.0371(17) 0.078(2) 0.0108(18) -0.020(2) 0.0006(15)
    C4 0.105(2) 0.0517(18) 0.0496(15) -0.0264(18) 0.0039(15) 0.0018(13)
    C5 0.0619(14) 0.0468(15) 0.0438(12) -0.0066(12) 0.0115(11) 0.0000(11)
    C6 0.0452(11) 0.0367(12) 0.0348(10) -0.0035(9) 0.0024(8) -0.0088(9)
    C7 0.0467(11) 0.0398(13) 0.0421(11) 0.0015(10) 0.0171(9) -0.0043(10)
    C8 0.0404(10) 0.0444(14) 0.0412(11) -0.0061(10) 0.0089(9) 0.0045(11)
    C9 0.0546(13) 0.0496(15) 0.0416(11) 0.0159(11) 0.0044(9) -0.0041(11)
    C10 0.0395(10) 0.0320(11) 0.0328(10) 0.0023(9) 0.0073(8) 0.0002(8)
    C11 0.0349(9) 0.0303(11) 0.0326(10) -0.0006(8) 0.0066(8) 0.0007(8)
    C12 0.0548(12) 0.0301(11) 0.0323(10) 0.0006(10) -0.0011(9) -0.0026(9)
    C13 0.0597(15) 0.0450(15) 0.0611(15) 0.0176(12) -0.0013(12) -0.0005(13)
    C14 0.0349(10) 0.0312(11) 0.0323(9) 0.0023(8) 0.0051(7) 0.0027(8)
    C15 0.0449(12) 0.0502(15) 0.0455(12) -0.0083(11) 0.0206(9) -0.0110(11)
    C16 0.0403(11) 0.0418(14) 0.0507(12) -0.0106(10) 0.0142(9) -0.0058(11)
    C17 0.0405(10) 0.0285(11) 0.0326(9) 0.0027(8) 0.0028(7) 0.0002(8)
    C18 0.0430(11) 0.0425(13) 0.0348(10) -0.0046(10) 0.0131(8) -0.0015(10)
    C19 0.0380(10) 0.0416(13) 0.0356(10) -0.0076(9) 0.0099(8) -0.0011(9)
    C20 0.0684(15) 0.0354(13) 0.0610(15) 0.0102(12) 0.0003(12) -0.0033(12)
    N1 0.0405(9) 0.0381(11) 0.0339(9) 0.0046(8) 0.0082(7) -0.0027(8)
    O1 0.0568(9) 0.0691(13) 0.0514(10) -0.0151(9) -0.0030(7) -0.0109(10)
    O2 0.0398(8) 0.0539(11) 0.0615(10) 0.0085(8) -0.0013(7) -0.0069(9)
    O3 0.0427(7) 0.0306(8) 0.0391(7) 0.0057(6) 0.0080(6) 0.0016(6)
    O4 0.0711(11) 0.0478(11) 0.0528(10) -0.0009(9) 0.0166(8) 0.0124(9)
    O5 0.0465(9) 0.0559(12) 0.0697(11) -0.0093(8) 0.0005(8) -0.0189(9)
    O6 0.0903(13) 0.0467(11) 0.0347(8) -0.0012(10) 0.0100(7) -0.0013(8)
    S1 0.0475(3) 0.0299(2) 0.0381(3) 0.0003(2) 0.0016(2) -0.0037(2)
_geom_special_details
;
All e.s.d.'s (except the e.s.d. in the dihedral angle between two l.s. planes)
are estimated using the full covariance matrix. The cell e.s.d.'s are taken
into account individually in the estimation of e.s.d.'s in distances, angles
and torsion angles; correlations between e.s.d.'s in cell parameters are only
used when they are defined by crystal symmetry. An approximate (isotropic)
treatment of cell e.s.d.'s is used for estimating e.s.d.'s involving l.s.
planes.
;
loop_
    _geom_bond_atom_site_label_1
    _geom_bond_atom_site_label_2
    _geom_bond_site_symmetry_2
    _geom_bond_distance
    _geom_bond_publ_flag
    C1 C2 . 1.359(5) ?
    C1 C6 . 1.385(3) ?
    C1 H1 . 0.9300 ?
    C2 C3 . 1.375(5) ?
    C2 H2 . 0.9300 ?
    C3 C4 . 1.391(5) ?
    C3 H3 . 0.9300 ?
    C4 C5 . 1.387(4) ?
    C4 H4 . 0.9300 ?
    C5 C6 . 1.379(3) ?
    C5 H5 . 0.9300 ?
    C6 C7 . 1.506(3) ?
    C7 N1 . 1.461(3) ?
    C7 H7A . 0.9700 ?
    C7 H7B . 0.9700 ?
    C8 O1 . 1.203(3) ?
    C8 N1 . 1.354(3) ?
    C8 O2 . 1.355(3) ?
    C9 O2 . 1.421(3) ?
    C9 C10 . 1.539(3) ?
    C9 H9A . 0.9700 ?
    C9 H9B . 0.9700 ?
    C10 N1 . 1.454(3) ?
    C10 C11 . 1.523(3) ?
    C10 H10 . 0.9800 ?
    C11 O3 . 1.445(2) ?
    C11 C14 . 1.511(3) ?
    C11 H11 . 0.9800 ?
    C12 O4 . 1.191(3) ?
    C12 O3 . 1.363(3) ?
    C12 C13 . 1.492(3) ?
    C13 H13A . 0.9600 ?
    C13 H13B . 0.9600 ?
    C13 H13C . 0.9600 ?
    C14 C19 . 1.385(3) ?
    C14 C15 . 1.393(3) ?
    C15 C16 . 1.379(3) ?
    C15 H15 . 0.9300 ?
    C16 C17 . 1.383(3) ?
    C16 H16 . 0.9300 ?
    C17 C18 . 1.385(3) ?
    C17 S1 . 1.769(2) ?
    C18 C19 . 1.374(3) ?
    C18 H18 . 0.9300 ?
    C19 H19 . 0.9300 ?
    C20 S1 . 1.753(3) ?
    C20 H20A . 0.9600 ?
    C20 H20B . 0.9600 ?
    C20 H20C . 0.9600 ?
    O5 S1 . 1.4353(18) ?
    O6 S1 . 1.4346(19) ?
loop_
    _geom_angle_atom_site_label_1
    _geom_angle_atom_site_label_2
    _geom_angle_atom_site_label_3
    _geom_angle_site_symmetry_1
    _geom_angle_site_symmetry_3
    _geom_angle
    _geom_angle_publ_flag
    C2 C1 C6 . . 121.0(3) ?
    C2 C1 H1 . . 119.5 ?
    C6 C1 H1 . . 119.5 ?
    C1 C2 C3 . . 121.1(3) ?
    C1 C2 H2 . . 119.5 ?
    C3 C2 H2 . . 119.5 ?
    C2 C3 C4 . . 118.7(3) ?
    C2 C3 H3 . . 120.6 ?
    C4 C3 H3 . . 120.6 ?
    C5 C4 C3 . . 120.1(3) ?
    C5 C4 H4 . . 120.0 ?
    C3 C4 H4 . . 120.0 ?
    C6 C5 C4 . . 120.4(3) ?
    C6 C5 H5 . . 119.8 ?
    C4 C5 H5 . . 119.8 ?
    C5 C6 C1 . . 118.7(2) ?
    C5 C6 C7 . . 123.6(2) ?
    C1 C6 C7 . . 117.7(2) ?
    N1 C7 C6 . . 116.12(18) ?
    N1 C7 H7A . . 108.3 ?
    C6 C7 H7A . . 108.3 ?
    N1 C7 H7B . . 108.3 ?
    C6 C7 H7B . . 108.3 ?
    H7A C7 H7B . . 107.4 ?
    O1 C8 N1 . . 127.5(2) ?
    O1 C8 O2 . . 122.1(2) ?
    N1 C8 O2 . . 110.35(19) ?
    O2 C9 C10 . . 106.0(2) ?
    O2 C9 H9A . . 110.5 ?
    C10 C9 H9A . . 110.5 ?
    O2 C9 H9B . . 110.5 ?
    C10 C9 H9B . . 110.5 ?
    H9A C9 H9B . . 108.7 ?
    N1 C10 C11 . . 113.76(18) ?
    N1 C10 C9 . . 101.58(17) ?
    C11 C10 C9 . . 110.60(17) ?
    N1 C10 H10 . . 110.2 ?
    C11 C10 H10 . . 110.2 ?
    C9 C10 H10 . . 110.2 ?
    O3 C11 C14 . . 108.86(15) ?
    O3 C11 C10 . . 106.93(14) ?
    C14 C11 C10 . . 112.74(18) ?
    O3 C11 H11 . . 109.4 ?
    C14 C11 H11 . . 109.4 ?
    C10 C11 H11 . . 109.4 ?
    O4 C12 O3 . . 122.3(2) ?
    O4 C12 C13 . . 126.5(2) ?
    O3 C12 C13 . . 111.1(2) ?
    C12 C13 H13A . . 109.5 ?
    C12 C13 H13B . . 109.5 ?
    H13A C13 H13B . . 109.5 ?
    C12 C13 H13C . . 109.5 ?
    H13A C13 H13C . . 109.5 ?
    H13B C13 H13C . . 109.5 ?
    C19 C14 C15 . . 118.6(2) ?
    C19 C14 C11 . . 121.46(18) ?
    C15 C14 C11 . . 119.88(17) ?
    C16 C15 C14 . . 120.81(19) ?
    C16 C15 H15 . . 119.6 ?
    C14 C15 H15 . . 119.6 ?
    C15 C16 C17 . . 119.47(19) ?
    C15 C16 H16 . . 120.3 ?
    C17 C16 H16 . . 120.3 ?
    C16 C17 C18 . . 120.39(19) ?
    C16 C17 S1 . . 119.40(16) ?
    C18 C17 S1 . . 120.20(15) ?
    C19 C18 C17 . . 119.54(18) ?
    C19 C18 H18 . . 120.2 ?
    C17 C18 H18 . . 120.2 ?
    C18 C19 C14 . . 121.09(19) ?
    C18 C19 H19 . . 119.5 ?
    C14 C19 H19 . . 119.5 ?
    S1 C20 H20A . . 109.5 ?
    S1 C20 H20B . . 109.5 ?
    H20A C20 H20B . . 109.5 ?
    S1 C20 H20C . . 109.5 ?
    H20A C20 H20C . . 109.5 ?
    H20B C20 H20C . . 109.5 ?
    C8 N1 C10 . . 111.57(18) ?
    C8 N1 C7 . . 119.80(18) ?
    C10 N1 C7 . . 123.54(17) ?
    C8 O2 C9 . . 110.15(17) ?
    C12 O3 C11 . . 115.21(16) ?
    O6 S1 O5 . . 118.39(12) ?
    O6 S1 C20 . . 108.39(13) ?
    O5 S1 C20 . . 109.06(13) ?
    O6 S1 C17 . . 108.20(11) ?
    O5 S1 C17 . . 107.41(11) ?
    C20 S1 C17 . . 104.53(11) ?
loop_
    _geom_torsion_atom_site_label_1
    _geom_torsion_atom_site_label_2
    _geom_torsion_atom_site_label_3
    _geom_torsion_atom_site_label_4
    _geom_torsion_site_symmetry_1
    _geom_torsion_site_symmetry_2
    _geom_torsion_site_symmetry_3
    _geom_torsion_site_symmetry_4
    _geom_torsion
    _geom_torsion_publ_flag
    C6 C1 C2 C3 . . . . -0.5(5) ?
    C1 C2 C3 C4 . . . . 0.0(5) ?
    C2 C3 C4 C5 . . . . 0.2(4) ?
    C3 C4 C5 C6 . . . . 0.0(4) ?
    C4 C5 C6 C1 . . . . -0.5(3) ?
    C4 C5 C6 C7 . . . . -177.8(2) ?
    C2 C1 C6 C5 . . . . 0.7(4) ?
    C2 C1 C6 C7 . . . . 178.2(3) ?
    C5 C6 C7 N1 . . . . -18.5(3) ?
    C1 C6 C7 N1 . . . . 164.21(19) ?
    O2 C9 C10 N1 . . . . 0.6(2) ?
    O2 C9 C10 C11 . . . . 121.7(2) ?
    N1 C10 C11 O3 . . . . -64.6(2) ?
    C9 C10 C11 O3 . . . . -178.14(18) ?
    N1 C10 C11 C14 . . . . 175.82(16) ?
    C9 C10 C11 C14 . . . . 62.3(2) ?
    O3 C11 C14 C19 . . . . 125.2(2) ?
    C10 C11 C14 C19 . . . . -116.3(2) ?
    O3 C11 C14 C15 . . . . -52.7(2) ?
    C10 C11 C14 C15 . . . . 65.8(2) ?
    C19 C14 C15 C16 . . . . -2.5(3) ?
    C11 C14 C15 C16 . . . . 175.5(2) ?
    C14 C15 C16 C17 . . . . 0.9(4) ?
    C15 C16 C17 C18 . . . . 1.8(3) ?
    C15 C16 C17 S1 . . . . -177.03(19) ?
    C16 C17 C18 C19 . . . . -3.0(3) ?
    S1 C17 C18 C19 . . . . 175.90(18) ?
    C17 C18 C19 C14 . . . . 1.3(3) ?
    C15 C14 C19 C18 . . . . 1.4(3) ?
    C11 C14 C19 C18 . . . . -176.6(2) ?
    O1 C8 N1 C10 . . . . -174.6(2) ?
    O2 C8 N1 C10 . . . . 6.3(2) ?
    O1 C8 N1 C7 . . . . -19.0(3) ?
    O2 C8 N1 C7 . . . . 161.91(19) ?
    C11 C10 N1 C8 . . . . -122.93(18) ?
    C9 C10 N1 C8 . . . . -4.1(2) ?
    C11 C10 N1 C7 . . . . 82.5(2) ?
    C9 C10 N1 C7 . . . . -158.6(2) ?
    C6 C7 N1 C8 . . . . 106.2(2) ?
    C6 C7 N1 C10 . . . . -101.2(2) ?
    O1 C8 O2 C9 . . . . 175.1(2) ?
    N1 C8 O2 C9 . . . . -5.7(3) ?
    C10 C9 O2 C8 . . . . 2.9(3) ?
    O4 C12 O3 C11 . . . . -3.3(3) ?
    C13 C12 O3 C11 . . . . 176.55(18) ?
    C14 C11 O3 C12 . . . . -86.7(2) ?
    C10 C11 O3 C12 . . . . 151.25(17) ?
    C16 C17 S1 O6 . . . . 139.88(19) ?
    C18 C17 S1 O6 . . . . -39.0(2) ?
    C16 C17 S1 O5 . . . . 11.0(2) ?
    C18 C17 S1 O5 . . . . -167.86(18) ?
    C16 C17 S1 C20 . . . . -104.8(2) ?
    C18 C17 S1 C20 . . . . 76.4(2) ?
loop_
    _geom_hbond_atom_site_label_D
    _geom_hbond_atom_site_label_H
    _geom_hbond_atom_site_label_A
    _geom_hbond_site_symmetry_A
    _geom_hbond_distance_DH
    _geom_hbond_distance_HA
    _geom_hbond_distance_DA
    _geom_hbond_angle_DHA
    C7 H7A O4 1_556 0.97 2.52 3.373(3) 146.6
    C10 H10 O6 1_556 0.98 2.54 3.384(3) 143.7
    C13 H13C O1 1_454 0.96 2.55 3.305(3) 135.2
