# Supplementary material for: (R)-[(R)-3-Benzyl-2-oxooxazolidin-4-yl][4-(methyl­sulfon­yl)phen­yl]methyl acetate
Source: Acta Crystallogr Sect E Struct Rep Online. 2014 Apr 26;70(Pt 5):o606. doi: 10.1107/S1600536814009106 (PMC4011233; doi:10.1107/S1600536814009106)
Supplement: Supplementary file 2 [file e-70-0o606-Isup2.hkl]

# 
# h,k,l, Fc-squared, Fo-squared, sigma(Fo-squared) and status flag 
# 
data_I
_shelx_title ' 20131115b_0m in P2(1)' 
_shelx_refln_list_code          4 
_shelx_F_calc_maximum       91.93 
_exptl_crystal_F_000       424.00 
_reflns_d_resolution_high  0.7626 
 
loop_ 
 _symmetry_equiv_pos_as_xyz 
 'x, y, z' 
 '-x, y+1/2, -z' 
 
_cell_length_a     5.8374 
_cell_length_b    21.0211 
_cell_length_c     7.8842 
_cell_angle_alpha  90.000 
_cell_angle_beta  100.256 
_cell_angle_gamma  90.000 
 
_shelx_F_squared_multiplier     1.000 
 
loop_ 
 _refln_index_h 
 _refln_index_k 
 _refln_index_l 
 _refln_F_squared_calc 
 _refln_F_squared_meas 
 _refln_F_squared_sigma 
 _refln_observed_status 
   4 -17   0       10.87        6.44      2.15 o 
   4 -14   0        1.34        1.57      1.24 o 
   5 -14   0       80.52       91.62      6.03 o 
   4 -13   0      109.36      124.58      6.69 o 
   5 -13   0        3.24        5.70      1.98 o 
   2 -12   0      244.99      178.27      8.01 o 
   3 -12   0      213.81      197.11      8.51 o 
   4 -12   0      132.57      148.37      7.10 o 
   5 -12   0        0.82        0.41      1.40 o 
   2 -11   0      105.05       85.42      4.63 o 
   3 -11   0      112.17      121.85      5.87 o 
   4 -11   0        4.33        2.40      1.40 o 
   5 -11   0       75.08       74.10      5.20 o 
   6 -11   0       47.73       67.25      5.29 o 
   2 -10   0      211.02      191.58      8.01 o 
   3 -10   0      147.73      168.11      7.10 o 
   4 -10   0      154.34      149.86      6.94 o 
   5 -10   0       45.84       50.72      4.30 o 
   6 -10   0       55.44       61.71      5.20 o 
   2  -9   0      283.61      285.01     10.49 o 
   3  -9   0      349.85      340.19     12.39 o 
   4  -9   0        3.02        0.50      1.07 o 
   5  -9   0       75.92       75.34      4.96 o 
   6  -9   0        9.88        9.67      2.64 o 
   2  -8   0      419.72      407.03     13.63 o 
   3  -8   0       35.29       35.85      2.81 o 
   4  -8   0      228.29      228.01      9.50 o 
   5  -8   0       21.86       26.35      3.30 o 
   6  -8   0       73.83       72.53      5.53 o 
   7  -8   0        4.74       10.00      2.89 o 
   1  -7   0      556.96      460.47     15.61 o 
   2  -7   0       94.81      105.16      4.71 o 
   3  -7   0       45.61       47.42      3.06 o 
   4  -7   0      130.79      134.49      6.11 o 
   5  -7   0       20.12       19.33      2.89 o 
   6  -7   0       12.54       12.97      2.81 o 
   7  -7   0        3.97        5.04      2.40 o 
   1  -6   0      726.63      501.20     18.09 o 
   2  -6   0      616.17      687.82     21.97 o 
   3  -6   0        4.07        4.96      1.24 o 
   4  -6   0       94.40       91.71      3.61 o 
   5  -6   0      117.18      104.05      4.35 o 
   6  -6   0      105.72       98.58     12.39 o 
   7  -6   0        8.10       10.57      2.89 o 
   2  -5   0      354.73      351.92     11.90 o 
   3  -5   0     1454.84     1481.72     30.90 o 
   4  -5   0       22.98       22.52      1.90 o 
   5  -5   0       10.77        9.30      1.59 o 
   6  -5   0       19.34       18.75      5.95 o 
   7  -5   0       15.43       16.09      4.13 o 
   1  -4   0      383.97      264.69      9.83 o 
   2  -4   0     1019.83     1070.89     22.50 o 
   3  -4   0      385.72      427.13     10.07 o 
   4  -4   0      135.06      132.73      4.47 o 
   5  -4   0        2.97        2.23      1.17 o 
   6  -4   0       19.13       17.99      2.25 o 
   7  -4   0        2.33        1.16      1.46 o 
   1  -3   0     7467.19     6131.73    192.65 o 
   2  -3   0     1271.90     1202.71     25.12 o 
   3  -3   0      117.25      125.63      3.88 o 
   4  -3   0       53.97       51.41      2.60 o 
   5  -3   0      205.10      193.24      7.31 o 
   6  -3   0       71.92       72.20      7.15 o 
   7  -3   0        2.55        2.67      2.81 o 
   1  -2   0      831.88      768.64     15.91 o 
   2  -2   0     1698.38     1696.93     34.29 o 
   3  -2   0       88.82      100.20      3.30 o 
   4  -2   0      206.37      229.01      6.42 o 
   5  -2   0      117.73      114.34      4.71 o 
   6  -2   0        3.89        2.57      1.28 o 
   7  -2   0        7.25        7.67      1.84 o 
   1  -1   0     1156.03     1167.99     23.74 o 
   2  -1   0      296.88      305.70      6.97 o 
   3  -1   0     1163.97     1226.84     25.96 o 
   4  -1   0       31.22       24.21      1.99 o 
   5  -1   0       15.84       17.72      1.96 o 
   6  -1   0       34.46       37.22      3.06 o 
   7  -1   0        3.90        5.73      2.93 o 
   1   0   0     4590.30     4392.11     88.09 o 
   2   0   0        8.26       11.24      0.96 o 
   3   0   0       33.11       35.65      1.90 o 
   4   0   0      442.44      453.50     10.97 o 
   5   0   0       49.34       48.90      5.33 o 
   6   0   0       68.78       69.28      3.71 o 
   7   0   0        0.11       -0.94      1.40 o 
   1   1   0     1176.10     1189.81     25.28 o 
   2   1   0      293.37      300.76      7.00 o 
   3   1   0     1178.76     1260.08     40.48 o 
   4   1   0       31.22       24.08      1.96 o 
   5   1   0       17.13       18.47      2.01 o 
   6   1   0       33.17       32.31      3.30 o 
   7   1   0        3.71        3.83      1.55 o 
   0   2   0     1597.97     1576.39     47.01 o 
   1   2   0      830.41      793.77     16.65 o 
   2   2   0     1701.66     1686.03     24.00 o 
   3   2   0       91.40       96.66      5.33 o 
   4   2   0      209.06      221.14      6.36 o 
   5   2   0      116.35      119.60      4.55 o 
   6   2   0        3.80        5.24      1.43 o 
   7   2   0        7.44        8.40      3.14 o 
   1   3   0     7479.01     6843.76    193.89 o 
   2   3   0     1278.95     1245.18     30.57 o 
   3   3   0      124.16      129.45      2.89 o 
   4   3   0       52.68       50.96      2.63 o 
   5   3   0      201.73      194.80      9.34 o 
   6   3   0       73.41       68.50     11.77 o 
   7   3   0        2.53        1.41      2.73 o 
   0   4   0      397.54      452.71     13.96 o 
   1   4   0      385.96      360.35     10.24 o 
   2   4   0     1038.01     1104.81     35.85 o 
   3   4   0      386.18      432.45      6.79 o 
   4   4   0      137.42      132.03      4.50 o 
   5   4   0        2.62        1.84      1.02 o 
   6   4   0       19.65       19.08      2.31 o 
   7   4   0        2.13        2.86      1.46 o 
   2   5   0      352.16      367.75      8.43 o 
   3   5   0     1459.53     1486.54     21.58 o 
   4   5   0       21.64       20.12      1.17 o 
   5   5   0       11.22       10.47      1.66 o 
   6   5   0       18.43       19.66      2.37 o 
   7   5   0       14.99       15.53      2.36 o 
   0   6   0      380.28      380.92     12.23 o 
   1   6   0      727.88      668.16     18.59 o 
   2   6   0      634.61      710.46     22.39 o 
   3   6   0        4.24        4.88      0.53 o 
   4   6   0       92.63       88.89      2.60 o 
   5   6   0      115.73      106.94      4.38 o 
   6   6   0      104.00      100.59      5.08 o 
   7   6   0        8.55        8.65      1.90 o 
   1   7   0      566.31      520.37     15.94 o 
   2   7   0       94.13      111.69      5.04 o 
   3   7   0       41.77       40.80      1.37 o 
   4   7   0      129.41      116.92      3.23 o 
   5   7   0       20.54       23.33      2.31 o 
   6   7   0       13.02       11.28      1.89 o 
   7   7   0        4.04        2.07      1.49 o 
   0   8   0       39.16       38.25      2.40 o 
   1   8   0      600.18      638.25     20.40 o 
   2   8   0      418.15      400.83     13.96 o 
   3   8   0       36.71       36.13      1.37 o 
   4   8   0      227.67      234.25      5.36 o 
   5   8   0       21.27       21.07      2.23 o 
   6   8   0       74.07       68.06      4.08 o 
   7   8   0        4.41        5.72      1.74 o 
   1   9   0      152.90      165.28      4.61 o 
   2   9   0      280.82      305.25     10.90 o 
   3   9   0      354.12      347.39      9.05 o 
   4   9   0        3.21        1.51      0.64 o 
   5   9   0       75.26       65.10      3.48 o 
   6   9   0        9.28        8.27      1.75 o 
   7   9   0        8.34        7.70      3.10 o 
   0  10   0     1634.74     1756.48     53.12 o 
   1  10   0       53.64       57.08      3.35 o 
   2  10   0      217.78      227.35      8.59 o 
   3  10   0      146.07      158.10      5.13 o 
   4  10   0      151.65      142.48      3.96 o 
   5  10   0       46.54       53.79      3.65 o 
   6  10   0       56.90       55.35      3.97 o 
   7  10   0       13.18       20.49      3.88 o 
   1  11   0      139.40      131.45      4.09 o 
   2  11   0      103.68      107.89      5.20 o 
   3  11   0      109.00      111.03      6.11 o 
   4  11   0        3.85        4.07      0.87 o 
   5  11   0       77.11       71.58      3.74 o 
   6  11   0       47.31       55.53      4.06 o 
   0  12   0      305.02      304.34     11.07 o 
   1  12   0      296.70      296.45      7.93 o 
   2  12   0      255.56      228.25      8.67 o 
   3  12   0      215.65      215.78      9.17 o 
   4  12   0      134.56      136.46      5.59 o 
   5  12   0        0.69        0.59      0.96 o 
   6  12   0        4.03        5.17      1.55 o 
   1  13   0      188.62      184.46      6.57 o 
   2  13   0      100.67      103.19      3.76 o 
   3  13   0       45.57       43.04      4.13 o 
   4  13   0      109.37      125.72      3.98 o 
   5  13   0        3.65        2.00      1.13 o 
   6  13   0       20.94       19.95      2.57 o 
   0  14   0      830.28      872.54     28.09 o 
   1  14   0       28.27       26.08      2.04 o 
   2  14   0       67.77       69.98      5.91 o 
   3  14   0       50.27       37.50      4.42 o 
   4  14   0        1.20        1.20      1.02 o 
   5  14   0       79.32       88.58      8.05 o 
   6  14   0       27.57       25.43      3.97 o 
   1  15   0        5.17        2.95      1.32 o 
   2  15   0       93.35       94.67      8.10 o 
   3  15   0      233.03      248.05      6.08 o 
   4  15   0       42.25       38.98      2.46 o 
   5  15   0       13.28       15.98      2.21 o 
   6  15   0        2.95        2.05      1.43 o 
   0  16   0       78.26       72.28      4.54 o 
   1  16   0        5.12        5.36      1.11 o 
   2  16   0       87.24       78.72      3.53 o 
   3  16   0       82.10       82.49      4.39 o 
   4  16   0       41.10       45.36      2.82 o 
   5  16   0       21.89       18.76      2.60 o 
   6  16   0        0.52       -0.70      1.16 o 
   1  17   0      332.66      327.53     14.04 o 
   2  17   0       19.06       21.08      2.64 o 
   3  17   0      201.46      197.46      4.65 o 
   4  17   0       11.20       11.19      1.96 o 
   5  17   0        9.66       12.73      2.16 o 
   0  18   0       36.02       39.82      4.05 o 
   1  18   0       54.52       55.12      3.76 o 
   2  18   0      445.10      418.41     11.18 o 
   3  18   0       53.62       52.36      2.38 o 
   4  18   0        4.19        6.47      1.31 o 
   5  18   0        4.45        6.30      1.78 o 
   1  19   0       35.91       40.70      2.95 o 
   2  19   0       73.32       69.95      3.56 o 
   3  19   0       26.31       28.45      1.92 o 
   4  19   0       44.81       45.02      8.63 o 
   5  19   0       18.96       20.72      2.69 o 
   0  20   0      159.54      162.08      8.10 o 
   1  20   0       34.99       36.08      3.35 o 
   2  20   0       36.67       37.02      2.21 o 
   3  20   0       56.08       61.76      3.23 o 
   4  20   0       18.50       19.73      2.51 o 
   5  20   0       16.86       15.94      2.41 o 
   1  21   0      134.70      139.96      5.37 o 
   2  21   0       33.34       33.87      2.17 o 
   3  21   0       33.89       33.96      2.60 o 
   4  21   0       10.10       10.98      2.00 o 
   0  22   0       74.70       68.32      5.37 o 
   1  22   0        3.66        4.24      1.03 o 
   2  22   0       38.00       38.90      2.32 o 
   3  22   0        8.22        9.56      1.58 o 
   4  22   0       19.01       18.73      4.09 o 
   1  23   0       59.22       58.05      2.80 o 
   2  23   0       52.44       50.50      3.26 o 
   3  23   0       41.48       47.35      3.20 o 
   4  23   0        0.21        1.43      1.45 o 
   0  24   0       11.96        9.01      2.81 o 
   1  24   0       14.76       14.69      1.55 o 
   2  24   0       15.94       16.25      2.01 o 
   3  24   0       17.40       20.64      2.29 o 
   1  25   0       17.80       16.89      2.06 o 
   2  25   0        3.03        2.68      1.22 o 
   3  25   0       13.11        9.76      1.81 o 
   0  26   0       13.84       15.20      2.37 o 
   1  26   0       18.74       17.45      2.12 o 
   2  26   0       30.15       34.61      4.05 o 
   1  27   0       17.26       12.75      1.96 o 
   4 -18   1        0.19        2.97      2.15 o 
   4 -17   1      160.86      178.44      9.17 o 
   5 -17   1        5.64       10.74      2.97 o 
   3 -16   1       40.20       42.54      4.54 o 
   4 -16   1       23.33       25.20      3.63 o 
   5 -16   1       95.71      104.75      7.10 o 
   3 -15   1       48.15       45.11      4.54 o 
   4 -15   1        1.29       -0.41      1.49 o 
   5 -15   1        9.61       10.08      2.73 o 
  -3 -14   1      270.21      252.05      9.91 o 
   3 -14   1      455.08      472.54     17.27 o 
   4 -14   1        5.82        3.63      1.82 o 
   5 -14   1       29.29       31.89      4.21 o 
   6 -14   1        6.48        9.25      2.97 o 
  -4 -13   1       16.19       17.18      2.56 o 
  -3 -13   1       33.90       27.92      2.89 o 
   2 -13   1       25.70       23.79      2.97 o 
   3 -13   1      243.05      244.69     10.00 o 
   4 -13   1      108.04      111.94      6.69 o 
   5 -13   1        7.73        6.36      2.31 o 
   6 -13   1       25.99       26.77      4.21 o 
  -4 -12   1      347.38      345.40     12.72 o 
  -3 -12   1       40.67       49.81      3.39 o 
   2 -12   1       61.24       59.56      4.13 o 
   3 -12   1      148.13      153.66      7.35 o 
   4 -12   1       39.45       46.34      4.46 o 
   5 -12   1       28.21       29.24      4.05 o 
   6 -12   1        4.78        4.30      2.23 o 
  -5 -11   1      107.71      103.84      6.03 o 
  -4 -11   1       59.73       51.71      3.72 o 
  -3 -11   1        7.13        6.36      1.40 o 
   2 -11   1      312.04      304.92     11.81 o 
   3 -11   1        0.15        0.25      0.99 o 
   4 -11   1      108.31      107.23      6.11 o 
   5 -11   1        0.27       -1.16      1.16 o 
   6 -11   1        9.10       12.56      2.97 o 
  -5 -10   1        0.28       -0.58      1.07 o 
  -4 -10   1       18.25       20.07      2.48 o 
  -3 -10   1       16.25       14.13      1.90 o 
  -2 -10   1      701.59      715.08     22.55 o 
   2 -10   1       59.34       61.79      3.88 o 
   3 -10   1       21.33       18.50      2.56 o 
   4 -10   1      103.21      104.59      6.03 o 
   5 -10   1       43.71       37.42      4.21 o 
   6 -10   1       19.43       22.97      3.80 o 
  -5  -9   1      107.03       84.59      5.20 o 
  -4  -9   1        2.61        0.99      1.07 o 
  -3  -9   1      226.27      234.78      8.67 o 
  -2  -9   1       71.70       75.51      3.55 o 
   1  -9   1        1.68        3.72      1.16 o 
   2  -9   1      451.23      454.20     15.53 o 
   3  -9   1      154.95      161.92      7.27 o 
   4  -9   1      184.93      183.98      8.59 o 
   5  -9   1       89.15       86.49      5.78 o 
   6  -9   1       26.51       23.79      3.80 o 
  -6  -8   1       35.31       42.79      4.46 o 
  -5  -8   1       25.48       23.54      3.55 o 
  -4  -8   1      300.00      296.99     11.32 o 
  -3  -8   1      256.41      270.47      9.75 o 
  -2  -8   1      299.90      320.53     10.99 o 
   1  -8   1      249.51      263.86      9.50 o 
   2  -8   1      498.31      545.32     18.26 o 
   3  -8   1      123.00      135.15      6.28 o 
   4  -8   1        9.53       11.65      2.23 o 
   5  -8   1       32.62       26.60      3.55 o 
   6  -8   1        2.27        3.06      1.98 o 
   7  -8   1        4.17        5.12      2.56 o 
  -6  -7   1       32.45       36.30      6.24 o 
  -5  -7   1       15.78       14.20      1.81 o 
  -4  -7   1      167.42      168.34      5.29 o 
  -3  -7   1      168.68      159.37      4.63 o 
  -2  -7   1      681.81      687.41     21.56 o 
   1  -7   1     1330.55     1467.42     43.62 o 
   2  -7   1      973.25     1058.75     33.29 o 
   3  -7   1        8.74        8.26      1.73 o 
   4  -7   1      220.08      233.38      9.58 o 
   5  -7   1       63.08       66.67      4.87 o 
   6  -7   1        2.84        0.58      1.65 o 
   7  -7   1       16.44       26.68      4.46 o 
  -7  -6   1       19.14       18.67      3.80 o 
  -6  -6   1       25.85       28.42      2.80 o 
  -5  -6   1       92.91       93.04      3.95 o 
  -4  -6   1      119.38      123.59      6.11 o 
  -3  -6   1     1716.72     1809.59     38.08 o 
  -2  -6   1     1226.53     1306.74     39.24 o 
   1  -6   1     2914.10     2954.51     87.65 o 
   2  -6   1      791.33      801.41     25.94 o 
   3  -6   1      625.62      663.70     21.40 o 
   4  -6   1       15.34       18.09      2.64 o 
   5  -6   1       95.66       98.39      6.03 o 
   6  -6   1        2.50        1.07      1.57 o 
   7  -6   1       16.28       21.81      3.97 o 
  -7  -5   1        5.21        4.27      1.60 o 
  -6  -5   1        7.68        6.66      1.54 o 
  -5  -5   1      219.82      222.90      6.71 o 
  -4  -5   1       18.90       19.32      4.92 o 
  -3  -5   1       21.10       18.79      1.86 o 
  -2  -5   1      482.76      497.30     10.69 o 
  -1  -5   1     1108.89     1157.55     33.79 o 
   1  -5   1      185.80      200.99      7.19 o 
   2  -5   1       44.11       37.67      2.56 o 
   3  -5   1        0.61        2.07      0.99 o 
   4  -5   1      245.41      238.33      9.91 o 
   5  -5   1       25.50       26.35      3.47 o 
   6  -5   1        8.43        5.62      2.07 o 
   7  -5   1        0.79        2.89      1.98 o 
  -7  -4   1        2.53        2.07      1.35 o 
  -6  -4   1       41.06       44.30      3.27 o 
  -5  -4   1       59.06       57.46      3.23 o 
  -4  -4   1      153.22      154.59      7.15 o 
  -3  -4   1      173.35      193.39      7.35 o 
  -2  -4   1        8.19        9.00      0.83 o 
  -1  -4   1      846.12      857.98     17.53 o 
   0  -4   1     1806.47     1824.30     52.38 o 
   1  -4   1     2963.13     3111.55     90.21 o 
   2  -4   1      230.69      232.80      8.43 o 
   3  -4   1      206.50      185.09      5.28 o 
   4  -4   1       13.52       11.18      1.52 o 
   5  -4   1      282.99      279.55      8.12 o 
   6  -4   1       17.66       18.28      5.37 o 
   7  -4   1        7.97        7.19      2.64 o 
  -7  -3   1        2.01        1.25      1.37 o 
  -6  -3   1        6.07        2.89      1.29 o 
  -5  -3   1      157.11      162.44      5.43 o 
  -4  -3   1      471.67      481.17     11.62 o 
  -3  -3   1       44.42       49.24      3.22 o 
  -2  -3   1      482.24      470.10     10.22 o 
  -1  -3   1      588.03      559.69     11.77 o 
   0  -3   1      811.14      829.87     17.51 o 
   1  -3   1     2853.57     2910.72     86.66 o 
   2  -3   1     1225.84     1174.40     37.42 o 
   3  -3   1      170.90      181.62      5.17 o 
   4  -3   1      378.10      373.40     14.79 o 
   5  -3   1       79.18       85.79      3.88 o 
   6  -3   1       22.80       25.63      2.65 o 
   7  -3   1        8.18        4.64      1.78 o 
  -7  -2   1        4.39        5.38      1.63 o 
  -6  -2   1       20.20       18.10      2.21 o 
  -5  -2   1       18.13       18.18      1.93 o 
  -4  -2   1      150.02      144.93      4.55 o 
  -3  -2   1      102.61      100.77      3.24 o 
  -2  -2   1      495.44      464.51      7.97 o 
  -1  -2   1     8334.85     7973.59    129.53 o 
   0  -2   1     1704.45     1651.22     33.77 o 
   1  -2   1     4116.59     4124.20     83.85 o 
   2  -2   1      401.23      399.37      9.03 o 
   3  -2   1       26.97       27.89      5.25 o 
   4  -2   1      134.20      140.04      4.64 o 
   5  -2   1       53.44       51.88      3.15 o 
   6  -2   1       18.75       17.10      2.24 o 
   7  -2   1        3.30        1.87      1.61 o 
  -7  -1   1       14.65       20.18      2.73 o 
  -6  -1   1        0.60        0.52      1.20 o 
  -5  -1   1       12.48       12.64      1.94 o 
  -4  -1   1      348.03      358.29      9.21 o 
  -3  -1   1       66.07       60.95      1.65 o 
  -2  -1   1       49.37       47.93      1.59 o 
  -1  -1   1     3800.49     3740.96     60.69 o 
   0  -1   1      808.46      835.05     17.42 o 
   1  -1   1      241.58      237.84      6.07 o 
   2  -1   1      113.44      108.89      2.33 o 
   3  -1   1      575.48      597.88     13.31 o 
   4  -1   1      112.35       99.29      3.76 o 
   5  -1   1       30.62       27.42      2.42 o 
   6  -1   1       27.57       33.24      2.98 o 
   7  -1   1        7.79        7.28      1.90 o 
  -7   0   1        2.70        2.82      1.40 o 
  -6   0   1        2.95        3.43      1.22 o 
  -5   0   1       44.31       41.66      5.25 o 
  -4   0   1       71.87       62.39      2.83 o 
  -3   0   1      638.63      689.07     11.97 o 
  -2   0   1      384.15      429.85      7.57 o 
  -1   0   1     1512.11     1527.57     26.23 o 
   0   0   1      169.38      136.93      4.13 o 
   1   0   1      486.41      495.71      8.39 o 
   2   0   1        2.36        2.71      0.54 o 
   3   0   1      827.75      785.44     17.07 o 
   4   0   1      100.74       90.25      3.56 o 
   5   0   1       35.20       32.45      2.65 o 
   6   0   1        4.48        6.08      2.60 o 
   7   0   1       18.54       15.91      2.40 o 
  -7   1   1       15.14       17.00      4.21 o 
  -6   1   1        0.61       -0.37      0.93 o 
  -5   1   1       14.02       13.24      1.69 o 
  -4   1   1      343.87      350.97      8.99 o 
  -3   1   1       70.77       67.25      1.74 o 
  -2   1   1       53.13       50.39      1.38 o 
  -1   1   1     3793.99     3694.94     80.13 o 
   0   1   1      826.78      848.48     17.37 o 
   1   1   1      236.26      235.95      4.28 o 
   2   1   1      107.54      103.17      2.63 o 
   3   1   1      574.78      594.28     17.43 o 
   4   1   1      113.88      102.67      3.79 o 
   5   1   1       30.90       28.50      2.45 o 
   6   1   1       27.86       26.12      2.89 o 
   7   1   1        7.92       10.72      2.06 o 
  -7   2   1        4.42        6.02      2.73 o 
  -6   2   1       18.90       19.97      4.83 o 
  -5   2   1       17.88       18.36      5.12 o 
  -4   2   1      144.96      137.66      8.67 o 
  -3   2   1      101.72      101.02      2.63 o 
  -2   2   1      482.05      446.16      8.11 o 
  -1   2   1     8301.63     7906.16    163.27 o 
   0   2   1     1711.57     1642.56     48.91 o 
   1   2   1     4078.09     4065.61     66.90 o 
   2   2   1      403.59      403.57      7.17 o 
   3   2   1       24.77       21.58      1.63 o 
   4   2   1      134.62      137.27      4.60 o 
   5   2   1       51.82       49.02      3.07 o 
   6   2   1       18.72       15.32      2.09 o 
   7   2   1        3.31        0.95      1.40 o 
  -7   3   1        1.83        1.72      1.31 o 
  -6   3   1        6.07        5.38      1.94 o 
  -5   3   1      153.81      159.93      7.56 o 
  -4   3   1      475.80      494.52      9.13 o 
  -3   3   1       45.54       49.35      1.63 o 
  -2   3   1      482.83      469.55      8.42 o 
  -1   3   1      602.69      594.78     12.43 o 
   0   3   1      813.71      834.65     17.41 o 
   1   3   1     2855.97     2946.46     70.76 o 
   2   3   1     1250.60     1243.06     20.52 o 
   3   3   1      172.49      180.05      5.87 o 
   4   3   1      376.49      369.07      9.38 o 
   5   3   1       79.00       79.54      3.71 o 
   6   3   1       22.71       24.36      2.60 o 
   7   3   1        8.32        6.36      1.78 o 
  -7   4   1        2.53        2.82      1.46 o 
  -6   4   1       39.32       37.83      8.30 o 
  -5   4   1       59.79       65.59      3.27 o 
  -4   4   1      155.48      155.41      5.05 o 
  -3   4   1      168.13      187.95      4.10 o 
  -2   4   1        7.04        8.76      0.70 o 
  -1   4   1      864.56      867.32     18.27 o 
   0   4   1     1819.18     1852.64     31.13 o 
   1   4   1     2928.98     2978.22     89.96 o 
   2   4   1      230.49      231.14      4.53 o 
   3   4   1      208.63      185.59      3.97 o 
   4   4   1       13.58       14.92      1.62 o 
   5   4   1      280.93      276.77      8.04 o 
   6   4   1       17.97       14.05      2.01 o 
   7   4   1        8.15       10.36      2.04 o 
  -7   5   1        4.97        5.78      1.64 o 
  -6   5   1        7.62        6.48      1.55 o 
  -5   5   1      217.16      209.96      6.78 o 
  -4   5   1       17.98       18.24      1.22 o 
  -3   5   1       22.00       20.47      1.45 o 
  -2   5   1      478.15      480.64     10.94 o 
  -1   5   1     1091.93     1125.87     27.10 o 
   0   5   1     8419.32     8140.49    137.69 o 
   1   5   1      186.48      194.93      4.88 o 
   2   5   1       44.48       34.52      3.35 o 
   3   5   1        0.53        0.11      0.38 o 
   4   5   1      245.08      242.46      6.82 o 
   5   5   1       25.60       26.34      2.39 o 
   6   5   1        8.47        8.21      1.64 o 
   7   5   1        0.86       -0.45      1.29 o 
  -7   6   1       19.18       18.58      3.51 o 
  -6   6   1       25.25       23.57      2.54 o 
  -5   6   1       94.18       96.97      4.15 o 
  -4   6   1      115.49      111.63      3.14 o 
  -3   6   1     1722.43     1886.10     31.27 o 
  -2   6   1     1239.53     1306.15     27.63 o 
  -1   6   1      202.09      194.72      3.94 o 
   0   6   1      107.99      114.61      2.58 o 
   1   6   1     2936.61     2941.96     60.45 o 
   2   6   1      793.27      830.54     14.26 o 
   3   6   1      632.22      638.42     11.59 o 
   4   6   1       15.45       13.83      2.35 o 
   5   6   1       98.96       98.06      4.14 o 
   6   6   1        2.43        3.94      2.27 o 
   7   6   1       16.54       16.78      2.45 o 
  -7   7   1       34.11       32.33      3.26 o 
  -6   7   1       32.81       36.37      3.72 o 
  -5   7   1       16.23       18.59      2.07 o 
  -4   7   1      167.02      174.57      4.29 o 
  -3   7   1      164.64      155.98      3.84 o 
  -2   7   1      695.57      698.31     15.46 o 
  -1   7   1     1846.97     1856.78     31.69 o 
   0   7   1      106.99      110.51      2.60 o 
   1   7   1     1338.20     1410.69     29.98 o 
   2   7   1      984.80     1073.33     18.31 o 
   3   7   1        8.88       11.24      0.98 o 
   4   7   1      217.07      213.94      6.45 o 
   5   7   1       62.92       59.56      3.26 o 
   6   7   1        3.28        2.34      1.20 o 
   7   7   1       16.37       15.75      2.40 o 
  -7   8   1       13.57       10.01      2.07 o 
  -6   8   1       36.31       44.44      3.53 o 
  -5   8   1       24.88       19.74      2.27 o 
  -4   8   1      296.88      309.58      6.66 o 
  -3   8   1      262.10      272.30      5.85 o 
  -2   8   1      308.67      337.57      8.19 o 
  -1   8   1      601.91      603.06     10.96 o 
   0   8   1      153.56      164.70      3.62 o 
   1   8   1      254.21      255.38      6.43 o 
   2   8   1      502.13      553.25     18.26 o 
   3   8   1      123.52      131.12      3.37 o 
   4   8   1        9.57       10.14      1.69 o 
   5   8   1       30.68       29.06      2.57 o 
   6   8   1        2.38        4.84      1.46 o 
   7   8   1        4.30        8.66      1.89 o 
  -7   9   1       30.54       28.23      3.15 o 
  -6   9   1       10.77       11.23      1.93 o 
  -5   9   1      104.97      101.37      4.35 o 
  -4   9   1        2.95        4.31      0.95 o 
  -3   9   1      226.01      231.35      6.47 o 
  -2   9   1       70.77       68.71      2.77 o 
  -1   9   1      161.57      181.89      4.02 o 
   0   9   1     1469.74     1505.77     26.10 o 
   1   9   1        1.49        2.59      0.67 o 
   2   9   1      453.89      444.12     15.45 o 
   3   9   1      154.85      158.68      3.93 o 
   4   9   1      189.39      196.32     12.23 o 
   5   9   1       88.69       87.20      4.05 o 
   6   9   1       27.27       31.06      5.20 o 
  -7  10   1        1.48        5.51      1.75 o 
  -6  10   1       13.16       11.89      2.85 o 
  -5  10   1        0.28       -0.20      0.89 o 
  -4  10   1       19.09       19.33      1.56 o 
  -3  10   1       15.29       17.54      3.59 o 
  -2  10   1      690.99      709.70     16.17 o 
  -1  10   1       86.00       81.10      2.36 o 
   0  10   1      215.99      203.59      6.57 o 
   1  10   1      126.27      124.74      5.78 o 
   2  10   1       59.01       55.51      2.93 o 
   3  10   1       22.79       23.07      1.53 o 
   4  10   1      102.80      104.02      4.14 o 
   5  10   1       43.88       39.52      3.03 o 
   6  10   1       19.10       18.55      2.33 o 
  -6  11   1       14.02       12.64      2.04 o 
  -5  11   1      107.90      119.99      4.99 o 
  -4  11   1       58.31       50.12      2.37 o 
  -3  11   1        7.28        8.86      1.29 o 
  -2  11   1      413.66      397.04      7.97 o 
  -1  11   1      153.64      139.47      6.15 o 
   0  11   1      355.28      380.00      7.63 o 
   1  11   1       50.63       50.97      3.06 o 
   2  11   1      320.64      322.96      8.29 o 
   3  11   1        0.14       -0.29      0.51 o 
   4  11   1      103.88       96.13      4.05 o 
   5  11   1        0.29        0.62      0.93 o 
   6  11   1        8.91        8.19      1.74 o 
  -6  12   1       23.94       26.34      2.86 o 
  -5  12   1        8.47       10.01      1.81 o 
  -4  12   1      344.03      335.60      7.60 o 
  -3  12   1       38.99       43.19      7.44 o 
  -2  12   1      103.66      100.12      2.92 o 
  -1  12   1      725.32      738.72     13.73 o 
   0  12   1      140.30      139.59      3.62 o 
   1  12   1      561.58      587.36     11.29 o 
   2  12   1       61.10       64.07      2.89 o 
   3  12   1      146.52      146.04      4.02 o 
   4  12   1       39.54       36.69      2.83 o 
   5  12   1       29.28       33.74      2.86 o 
   6  12   1        4.77        6.50      1.69 o 
  -6  13   1        6.08        2.95      1.42 o 
  -5  13   1       17.39       17.35      2.28 o 
  -4  13   1       15.85       17.65      1.67 o 
  -3  13   1       35.22       33.93      2.59 o 
  -2  13   1        4.36        6.48      0.90 o 
  -1  13   1      670.04      698.14     13.19 o 
   0  13   1      125.63      128.11      3.52 o 
   1  13   1      336.73      335.29      7.15 o 
   2  13   1       22.87       25.99      2.13 o 
   3  13   1      241.76      209.04     22.10 o 
   4  13   1      109.20      123.42      6.48 o 
   5  13   1        7.63        6.58      1.55 o 
   6  13   1       26.27       26.44      4.13 o 
  -6  14   1       37.02       49.70      4.87 o 
  -5  14   1        2.33       -0.17      0.99 o 
  -4  14   1       32.60       36.66      2.39 o 
  -3  14   1      267.53      246.84     10.53 o 
  -2  14   1      351.32      340.68      7.33 o 
  -1  14   1       47.01       49.96      2.10 o 
   0  14   1      246.36      223.27      5.29 o 
   1  14   1       17.74       13.27      1.22 o 
   2  14   1       98.27      105.52      7.52 o 
   3  14   1      460.01      451.80     17.10 o 
   4  14   1        5.88        5.50      1.31 o 
   5  14   1       28.19       25.82      3.72 o 
   6  14   1        6.43       10.33      2.81 o 
  -6  15   1        0.18        2.03      1.43 o 
  -5  15   1       29.00       32.04      6.77 o 
  -4  15   1       48.14       43.03      2.65 o 
  -3  15   1      115.41      123.14      6.81 o 
  -2  15   1      153.96      162.17      4.34 o 
  -1  15   1      338.60      348.76      7.54 o 
   0  15   1      189.62      187.21      4.76 o 
   1  15   1      308.90      295.86      6.72 o 
   2  15   1      151.10      159.86      4.44 o 
   3  15   1       47.67       45.01      3.15 o 
   4  15   1        1.38        1.82      1.05 o 
   5  15   1        9.65       11.33      1.89 o 
   6  15   1       11.83       14.37      3.30 o 
  -6  16   1        5.33        4.23      1.69 o 
  -5  16   1       22.23       23.19      2.71 o 
  -4  16   1       22.00       20.01      3.88 o 
  -3  16   1       36.47       37.89      2.16 o 
  -2  16   1       27.19       25.55      1.80 o 
  -1  16   1      290.87      272.74      6.32 o 
   0  16   1      101.05      104.54      3.36 o 
   1  16   1       42.51       40.05      4.54 o 
   2  16   1      460.05      467.26      9.87 o 
   3  16   1       43.01       41.36      3.12 o 
   4  16   1       23.34       20.07      2.27 o 
   5  16   1       96.11       99.33      4.72 o 
  -6  17   1        5.54       10.57      3.06 o 
  -5  17   1       35.51       40.24      5.00 o 
  -4  17   1       34.63       32.30      2.95 o 
  -3  17   1      130.06      124.98      5.05 o 
  -2  17   1       68.89       67.73      2.75 o 
  -1  17   1      175.91      171.52      6.79 o 
   0  17   1        6.94        4.03      1.86 o 
   1  17   1       86.63       85.02      3.11 o 
   2  17   1      254.72      270.44      6.61 o 
   3  17   1       37.03       42.09      3.21 o 
   4  17   1      160.43      161.41      6.13 o 
   5  17   1        5.54        3.97      2.15 o 
  -5  18   1        0.08       -0.63      1.03 o 
  -4  18   1       44.19       39.75      3.36 o 
  -3  18   1        2.93        2.07      1.20 o 
  -2  18   1      108.53      109.20      5.65 o 
  -1  18   1       14.25       14.78      1.47 o 
   0  18   1       62.19       62.08      2.68 o 
   1  18   1       14.76       15.43      1.54 o 
   2  18   1       49.71       47.63      3.87 o 
   3  18   1        6.44        7.79      1.32 o 
   4  18   1        0.19       -0.05      0.81 o 
   5  18   1        1.74        4.96      2.23 o 
  -5  19   1       16.32        8.30      2.73 o 
  -4  19   1        9.29        9.27      2.77 o 
  -3  19   1       47.78       43.01      3.39 o 
  -2  19   1       37.38       36.46      2.34 o 
  -1  19   1       28.04       37.48      2.37 o 
   0  19   1      218.67      216.35      5.69 o 
   1  19   1      403.29      388.56      8.79 o 
   2  19   1        7.92        8.20      1.30 o 
   3  19   1        5.57        5.54      1.23 o 
   4  19   1       11.12       11.84      2.21 o 
   5  19   1        0.15       -0.50      1.40 o 
  -5  20   1       12.53       10.20      2.07 o 
  -4  20   1        9.43        7.96      1.80 o 
  -3  20   1       67.89       64.73      5.00 o 
  -2  20   1      244.85      227.82      7.62 o 
  -1  20   1       24.16       25.51      2.02 o 
   0  20   1       44.11       49.25      2.69 o 
   1  20   1       33.49       29.87      2.23 o 
   2  20   1       67.38       64.46      2.96 o 
   3  20   1       96.15      105.19      3.96 o 
   4  20   1       17.84       20.73      2.65 o 
  -4  21   1        3.49        3.89      3.10 o 
  -3  21   1       49.72       52.06      4.00 o 
  -2  21   1        6.34        5.37      1.58 o 
  -1  21   1      150.20      144.86      4.60 o 
   0  21   1       66.23       61.37      3.00 o 
   1  21   1      117.76      112.61      4.00 o 
   2  21   1       60.50       59.41      3.14 o 
   3  21   1        4.43        4.21      1.20 o 
   4  21   1        2.80        4.85      1.60 o 
  -4  22   1       62.76       60.13      4.49 o 
  -3  22   1        2.58        2.86      4.79 o 
  -2  22   1       21.20       18.79      2.51 o 
  -1  22   1       93.48       93.08      8.92 o 
   0  22   1        8.02        9.27      1.43 o 
   1  22   1       73.72       72.58      3.59 o 
   2  22   1       17.23       19.94      2.31 o 
   3  22   1       20.33       21.18      2.15 o 
   4  22   1       18.36       22.65      2.76 o 
  -4  23   1       22.52       25.08      4.83 o 
  -3  23   1       35.91       35.24      3.44 o 
  -2  23   1       46.18       51.51      4.04 o 
  -1  23   1       16.25       16.71      2.38 o 
   0  23   1       75.06       72.12      3.41 o 
   1  23   1       35.92       28.96      2.38 o 
   2  23   1       87.89       93.85      3.87 o 
   3  23   1       13.58       14.16      1.92 o 
  -3  24   1       12.13       14.13      2.61 o 
  -2  24   1       56.37       48.58      5.53 o 
  -1  24   1       78.70       81.72      7.64 o 
   0  24   1       62.19       63.02      4.51 o 
   1  24   1       13.93       16.73      1.93 o 
   2  24   1        6.72        9.85      1.66 o 
   3  24   1       15.09       18.16      2.14 o 
  -3  25   1       38.00       41.29      3.37 o 
  -2  25   1        9.33        8.96      3.18 o 
  -1  25   1        3.14        2.67      1.52 o 
   0  25   1       42.43       38.61      3.71 o 
   1  25   1       35.94       41.07      3.57 o 
   2  25   1       33.87       32.55      3.37 o 
  -2  26   1       15.01       14.41      3.02 o 
  -1  26   1        5.99        7.66      2.01 o 
   0  26   1        3.04        2.07      1.58 o 
   1  26   1       51.04       60.30      6.28 o 
   2  26   1        4.88        7.61      2.65 o 
  -1  27   1       13.91       13.69      2.56 o 
   0  27   1       20.06       18.19      2.85 o 
   1  27   1        1.88        3.47      2.81 o 
   4 -19   2       12.58       12.39      3.22 o 
   4 -18   2       17.24       17.43      3.55 o 
   5 -18   2        6.16        4.13      2.40 o 
   3 -17   2        1.64        0.41      1.73 o 
   4 -17   2        1.68        2.97      2.07 o 
   5 -17   2        2.92        2.56      2.31 o 
   3 -16   2        0.16        0.00      1.49 o 
   4 -16   2       30.53       31.31      4.38 o 
   5 -16   2       14.08       20.16      3.80 o 
   3 -15   2      127.14      122.10      7.19 o 
   4 -15   2       20.00       21.64      3.63 o 
   5 -15   2        4.19        9.34      2.81 o 
   2 -14   2       18.96       22.80      3.39 o 
   3 -14   2       89.98       94.09      6.11 o 
   4 -14   2       26.44       32.22      4.21 o 
   5 -14   2        3.62        2.89      2.07 o 
   6 -14   2        8.57       16.77      3.80 o 
   2 -13   2      270.51      271.05     11.24 o 
   3 -13   2      109.82      115.66      6.86 o 
   4 -13   2       20.77       15.86      3.06 o 
   5 -13   2       23.45       31.14      4.46 o 
   6 -13   2       32.19       45.52      5.62 o 
  -3 -12   2       64.52       63.61      3.55 o 
   2 -12   2      613.40      635.03     21.97 o 
   3 -12   2        7.75        9.09      2.31 o 
   4 -12   2      111.37      123.26      7.02 o 
   5 -12   2       21.44       27.01      4.05 o 
   6 -12   2        2.50        3.47      2.31 o 
  -3 -11   2       23.99       22.55      2.15 o 
   2 -11   2      304.98      319.87     12.23 o 
   3 -11   2      543.39      564.32     19.99 o 
   4 -11   2      139.21      137.71      7.52 o 
   5 -11   2       47.03       54.85      5.53 o 
   6 -11   2        2.35        2.23      2.31 o 
  -4 -10   2       26.91       23.38      2.48 o 
  -3 -10   2      115.84      121.77      5.04 o 
   1 -10   2      507.17      521.44     18.42 o 
   2 -10   2      570.85      600.34     20.07 o 
   3 -10   2      397.91      393.56     14.87 o 
   4 -10   2        8.12        3.80      1.73 o 
   5 -10   2       10.95       12.06      2.81 o 
   6 -10   2       18.40       18.92      3.63 o 
  -5  -9   2        9.26        8.76      2.56 o 
  -4  -9   2       27.21       23.87      2.40 o 
  -3  -9   2       27.14       23.46      1.98 o 
   1  -9   2      793.45      822.97     26.11 o 
   2  -9   2       12.74       12.64      2.15 o 
   3  -9   2      151.66      137.63      7.02 o 
   4  -9   2      202.03      186.04      9.00 o 
   5  -9   2       59.82       61.21      5.12 o 
   6  -9   2        6.48        7.77      2.56 o 
  -7  -8   2        5.15        4.54      2.64 o 
  -6  -8   2        1.86        4.46      2.40 o 
  -5  -8   2       43.59       36.10      4.38 o 
  -4  -8   2        3.82        1.62      1.12 o 
  -3  -8   2      362.66      358.42      8.52 o 
  -2  -8   2      151.16      160.68      5.53 o 
   1  -8   2     1867.30     1964.08     59.73 o 
   2  -8   2       27.44       24.12      2.73 o 
   3  -8   2      247.83      240.15      9.83 o 
   4  -8   2      326.97      330.28     13.38 o 
   5  -8   2       51.41       51.22      5.29 o 
   6  -8   2        4.40        2.23      2.07 o 
  -7  -7   2        6.92        7.52      2.97 o 
  -6  -7   2        1.33        1.57      1.98 o 
  -5  -7   2       39.08       46.39      5.33 o 
  -4  -7   2      300.57      302.04      7.88 o 
  -3  -7   2      201.47      234.01      7.64 o 
  -2  -7   2      246.24      256.76      8.34 o 
  -1  -7   2       69.85       65.92      3.22 o 
   0  -7   2      670.01      762.09     22.80 o 
   1  -7   2     1861.34     2040.41     61.55 o 
   2  -7   2     1155.36     1140.28     35.36 o 
   3  -7   2      115.39      116.15      5.87 o 
   4  -7   2        2.81        0.58      1.32 o 
   5  -7   2       18.43       18.42      3.22 o 
   6  -7   2        4.35        2.97      2.07 o 
  -7  -6   2        8.18        6.53      2.81 o 
  -6  -6   2        6.91        7.93      2.64 o 
  -5  -6   2       28.24       30.28      2.40 o 
  -4  -6   2       44.91       42.25      2.34 o 
  -3  -6   2        2.33        1.35      0.58 o 
  -2  -6   2     1384.28     1444.44     24.00 o 
  -1  -6   2      615.61      600.50     18.42 o 
   0  -6   2     2835.51     3046.70     86.49 o 
   1  -6   2      379.51      353.82      8.46 o 
   2  -6   2       35.41       37.09      2.89 o 
   3  -6   2       99.85       91.62      5.20 o 
   4  -6   2      150.97      152.09      7.60 o 
   5  -6   2       55.12       54.28      5.20 o 
   6  -6   2       66.10       69.97      5.78 o 
  -7  -5   2        4.93        6.11      2.64 o 
  -6  -5   2       25.31       22.39      3.72 o 
  -5  -5   2       67.11       66.02      3.21 o 
  -4  -5   2       60.53       62.72      3.97 o 
  -3  -5   2      104.07       98.93      3.15 o 
  -2  -5   2      726.65      715.77     12.40 o 
  -1  -5   2      598.51      577.70     18.09 o 
   0  -5   2     1379.91     1330.80     27.95 o 
   1  -5   2      168.73      176.48      4.60 o 
   2  -5   2      165.01      182.07      4.75 o 
   3  -5   2      295.40      279.72     11.07 o 
   4  -5   2      210.66      208.92      9.34 o 
   5  -5   2       15.70       21.31      3.30 o 
   6  -5   2       11.83        9.75      2.81 o 
  -7  -4   2        0.96       -1.73      1.73 o 
  -6  -4   2       35.80       29.01      3.22 o 
  -5  -4   2        4.07        2.67      1.16 o 
  -4  -4   2      228.89      231.51      6.45 o 
  -3  -4   2      573.47      622.51     11.06 o 
  -2  -4   2      389.23      397.09      7.17 o 
  -1  -4   2      604.43      667.75     19.91 o 
   0  -4   2      371.19      380.36      8.69 o 
   1  -4   2      430.99      381.94      8.81 o 
   2  -4   2      192.44      181.73      4.90 o 
   3  -4   2      353.47      333.25     12.89 o 
   4  -4   2        7.08        7.35      1.90 o 
   5  -4   2       10.28       12.23      2.56 o 
   6  -4   2       41.34       41.72      4.87 o 
   7  -4   2        3.62        3.14      2.23 o 
  -7  -3   2        0.72        0.66      1.82 o 
  -6  -3   2       93.68       88.61      6.77 o 
  -5  -3   2       34.55       32.55      3.80 o 
  -4  -3   2      120.08      123.57      6.61 o 
  -3  -3   2      194.35      221.72      4.45 o 
  -2  -3   2      118.70      105.56      2.34 o 
  -1  -3   2      617.86      584.97     17.76 o 
   0  -3   2     8074.27     8039.52    191.78 o 
   1  -3   2     2906.36     2916.81     59.94 o 
   2  -3   2       21.57       22.02      2.64 o 
   3  -3   2      126.23      132.34      6.20 o 
   4  -3   2      224.76      211.48      9.17 o 
   5  -3   2      141.01      140.36      7.68 o 
   6  -3   2        1.33        1.82      1.90 o 
   7  -3   2       13.75       16.19      3.63 o 
  -7  -2   2       30.66       35.89      3.24 o 
  -6  -2   2       61.52       60.50      7.52 o 
  -5  -2   2       51.86       47.14      4.92 o 
  -4  -2   2       66.49       65.78      2.35 o 
  -3  -2   2        4.48        5.22      0.62 o 
  -2  -2   2      186.67      180.00      3.62 o 
  -1  -2   2      864.95      858.58     25.28 o 
   0  -2   2      773.44      735.09     16.98 o 
   1  -2   2     1598.26     1677.24     34.43 o 
   2  -2   2      911.65      947.01     20.23 o 
   3  -2   2       42.27       38.12      2.29 o 
   4  -2   2      315.47      300.03     13.05 o 
   5  -2   2       13.74       11.48      1.78 o 
   6  -2   2       27.18       33.62      4.46 o 
   7  -2   2        1.97       -1.32      1.73 o 
  -7  -1   2        5.31        5.24      1.60 o 
  -6  -1   2       51.60       50.28      5.37 o 
  -5  -1   2      484.14      490.92     15.86 o 
  -4  -1   2      454.92      431.50     21.08 o 
  -3  -1   2      259.34      262.52      5.22 o 
  -2  -1   2       60.97       66.09      1.77 o 
  -1  -1   2       34.25       40.31      2.15 o 
   0  -1   2     1414.35     1409.43     29.22 o 
   1  -1   2     2016.09     1873.49     77.61 o 
   2  -1   2       82.30       81.77      2.62 o 
   3  -1   2      137.43      119.90      2.89 o 
   4  -1   2       15.33       15.75      1.72 o 
   5  -1   2       94.17      106.33      4.34 o 
   6  -1   2        3.75        2.71      1.37 o 
   7  -1   2        6.01        5.87      2.56 o 
  -7   0   2        4.80        9.04      1.90 o 
  -6   0   2      146.39      132.74      8.96 o 
  -5   0   2      858.66      864.73     19.70 o 
  -4   0   2       84.26       83.11      2.34 o 
  -3   0   2       82.11       70.61      3.47 o 
  -2   0   2     1512.19     1552.51     25.74 o 
  -1   0   2     1593.59     1412.42     32.05 o 
   0   0   2     8450.30     8077.35    165.76 o 
   1   0   2      852.71      690.83     92.15 o 
   2   0   2      108.21      135.00      2.99 o 
   3   0   2       15.15       15.16      0.98 o 
   4   0   2      172.54      158.33      5.12 o 
   5   0   2        7.92        6.46      2.60 o 
   6   0   2       46.57       58.34      5.25 o 
   7   0   2       11.23       13.27      2.33 o 
  -7   1   2        5.55        2.66      1.69 o 
  -6   1   2       49.59       46.37      3.41 o 
  -5   1   2      481.44      484.00     12.21 o 
  -4   1   2      463.65      439.38      8.28 o 
  -3   1   2      258.97      267.92      5.34 o 
  -2   1   2       63.44       68.90      3.02 o 
  -1   1   2       33.29       36.15      2.97 o 
   0   1   2     1411.25     1406.29     29.17 o 
   1   1   2     2038.87     1785.14    180.13 o 
   2   1   2       87.32       85.79      2.97 o 
   3   1   2      134.33      116.01      3.75 o 
   4   1   2       14.13       15.26      1.66 o 
   5   1   2       94.91       89.04      4.04 o 
   6   1   2        3.73        2.62      1.65 o 
   7   1   2        6.12        8.10      2.10 o 
  -7   2   2       30.69       26.06      4.30 o 
  -6   2   2       60.91       60.71      3.67 o 
  -5   2   2       54.72       54.12      4.38 o 
  -4   2   2       66.98       69.36      2.32 o 
  -3   2   2        3.84        3.93      0.57 o 
  -2   2   2      188.44      181.98      3.83 o 
  -1   2   2      872.79      858.40     22.35 o 
   0   2   2      766.60      752.00     15.77 o 
   1   2   2     1593.09     1648.73     27.23 o 
   2   2   2      908.20      948.67     16.09 o 
   3   2   2       45.07       43.11      1.52 o 
   4   2   2      314.72      298.58      8.00 o 
   5   2   2       14.13       12.28      2.44 o 
   6   2   2       27.43       28.38      2.83 o 
   7   2   2        2.01        0.44      1.39 o 
  -7   3   2        0.76        1.00      1.21 o 
  -6   3   2       94.74       95.78      4.41 o 
  -5   3   2       34.85       34.93      2.73 o 
  -4   3   2      121.09      132.55      3.34 o 
  -3   3   2      194.43      216.81      4.69 o 
  -2   3   2      118.14      103.39      2.57 o 
  -1   3   2      616.02      596.87     18.59 o 
   0   3   2     8006.41     7787.69    162.19 o 
   1   3   2     2922.28     2929.50     47.52 o 
   2   3   2       20.43       19.90      2.02 o 
   3   3   2      131.63      131.14      3.14 o 
   4   3   2      221.01      206.02     11.19 o 
   5   3   2      140.57      142.35      7.39 o 
   6   3   2        1.28        1.84      1.25 o 
   7   3   2       14.10       12.64      3.14 o 
  -7   4   2        0.96       -0.42      1.09 o 
  -6   4   2       35.43       34.38      2.95 o 
  -5   4   2        3.53        3.61      1.14 o 
  -4   4   2      228.16      236.67      5.19 o 
  -3   4   2      577.38      627.31     11.40 o 
  -2   4   2      386.37      401.73      9.28 o 
  -1   4   2      594.35      662.27     14.54 o 
   0   4   2      378.24      378.11     11.73 o 
   1   4   2      435.15      381.36      6.78 o 
   2   4   2      197.46      188.91      3.88 o 
   3   4   2      354.42      365.09      6.92 o 
   4   4   2        6.62        5.43      1.45 o 
   5   4   2       10.13        9.04      3.06 o 
   6   4   2       43.04       45.81      3.43 o 
   7   4   2        3.69        2.73      2.15 o 
  -7   5   2        4.75        3.77      3.88 o 
  -6   5   2       26.67       26.29      5.37 o 
  -5   5   2       66.75       63.98      6.44 o 
  -4   5   2       59.38       57.73      2.18 o 
  -3   5   2      103.71      102.98      6.92 o 
  -2   5   2      731.51      736.49     23.96 o 
  -1   5   2      602.40      617.44     19.17 o 
   0   5   2     1376.87     1328.76     27.75 o 
   1   5   2      162.69      169.23      3.43 o 
   2   5   2      159.13      167.81      3.68 o 
   3   5   2      292.94      296.58      6.99 o 
   4   5   2      211.80      212.48      7.56 o 
   5   5   2       15.69       14.66      1.84 o 
   6   5   2       12.09       10.77      2.07 o 
  -7   6   2        8.60        8.86      1.98 o 
  -6   6   2        7.18        9.87      2.40 o 
  -5   6   2       29.40       29.78      2.62 o 
  -4   6   2       44.97       46.18      2.02 o 
  -3   6   2        3.31        3.60      0.68 o 
  -2   6   2     1388.63     1434.27     30.53 o 
  -1   6   2      603.28      603.77     13.52 o 
   0   6   2     2824.73     3045.36     51.39 o 
   1   6   2      368.30      358.18      8.38 o 
   2   6   2       37.37       37.81      1.46 o 
   3   6   2       96.96       97.52      2.70 o 
   4   6   2      147.74      149.70      4.94 o 
   5   6   2       54.03       57.51      3.11 o 
   6   6   2       65.04       64.31      3.88 o 
  -7   7   2        7.07        6.44      1.78 o 
  -6   7   2        1.32        1.34      1.16 o 
  -5   7   2       39.06       40.77      3.11 o 
  -4   7   2      298.98      308.14      6.68 o 
  -3   7   2      200.99      233.53      5.57 o 
  -2   7   2      240.08      260.59      6.80 o 
  -1   7   2       67.88       59.74      2.48 o 
   0   7   2      652.39      751.49     13.49 o 
   1   7   2     1859.86     2022.85     42.25 o 
   2   7   2     1157.02     1117.50     21.38 o 
   3   7   2      119.32      112.06      3.03 o 
   4   7   2        2.75        1.41      0.90 o 
   5   7   2       18.69       18.00      2.04 o 
   6   7   2        4.27        5.53      2.31 o 
  -7   8   2        4.83        6.08      1.78 o 
  -6   8   2        1.79        1.72      1.16 o 
  -5   8   2       41.23       40.98      3.21 o 
  -4   8   2        3.80        2.96      0.79 o 
  -3   8   2      358.52      349.80      8.90 o 
  -2   8   2      149.63      157.32      4.82 o 
  -1   8   2      822.10      805.90     17.93 o 
   0   8   2      506.16      483.01      9.08 o 
   1   8   2     1861.08     1957.51     40.99 o 
   2   8   2       25.32       24.54      1.61 o 
   3   8   2      243.79      233.91      5.15 o 
   4   8   2      328.96      336.56      8.89 o 
   5   8   2       52.36       52.15      3.37 o 
   6   8   2        4.53        4.79      2.15 o 
  -7   9   2        0.33        1.52      1.43 o 
  -6   9   2       10.02       13.14      2.13 o 
  -5   9   2        9.25        9.31      2.15 o 
  -4   9   2       26.77       23.90      1.75 o 
  -3   9   2       27.29       26.74      2.07 o 
  -2   9   2      583.38      574.82     10.74 o 
  -1   9   2      116.61      106.75      3.75 o 
   0   9   2      810.23      802.41     14.51 o 
   1   9   2      789.05      791.25     17.70 o 
   2   9   2       13.88       16.14      1.14 o 
   3   9   2      155.09      145.43      3.69 o 
   4   9   2      200.41      195.27      5.99 o 
   5   9   2       58.37       58.53      3.23 o 
   6   9   2        6.62        8.43      2.48 o 
  -7  10   2        5.32        4.73      1.69 o 
  -6  10   2       25.13       26.61      2.80 o 
  -5  10   2       38.80       41.74      3.29 o 
  -4  10   2       27.20       28.53      1.95 o 
  -3  10   2      116.88      119.70      4.31 o 
  -2  10   2       80.62       89.84      3.88 o 
  -1  10   2      176.21      171.29      3.92 o 
   0  10   2      275.13      308.52      6.34 o 
   1  10   2      519.53      537.35     12.41 o 
   2  10   2      567.84      569.68     17.18 o 
   3  10   2      395.75      399.07      8.01 o 
   4  10   2        8.75        7.55      1.36 o 
   5  10   2       10.61       11.03      1.72 o 
   6  10   2       18.96       17.27      3.30 o 
  -6  11   2        4.34        4.20      1.45 o 
  -5  11   2       37.01       35.03      4.34 o 
  -4  11   2      150.33      159.28      5.30 o 
  -3  11   2       23.99       21.99      2.01 o 
  -2  11   2       68.55       64.88      2.11 o 
  -1  11   2      308.37      303.08      6.32 o 
   0  11   2      324.07      343.30      7.04 o 
   1  11   2       94.82       93.84      3.41 o 
   2  11   2      304.08      301.54      8.15 o 
   3  11   2      547.72      556.92     10.72 o 
   4  11   2      140.12      132.18      4.80 o 
   5  11   2       47.56       46.10      4.96 o 
   6  11   2        2.25        3.80      2.07 o 
  -6  12   2        7.90        8.91      1.89 o 
  -5  12   2       35.21       40.52      4.13 o 
  -4  12   2        1.11       -0.06      0.73 o 
  -3  12   2       60.64       63.35      3.63 o 
  -2  12   2      338.12      317.83      6.73 o 
  -1  12   2     1125.53     1118.96     20.12 o 
   0  12   2       11.77       13.10      1.18 o 
   1  12   2       24.42       25.78      1.63 o 
   2  12   2      623.02      630.66     14.89 o 
   3  12   2        8.00        8.46      1.07 o 
   4  12   2      113.43      111.36      4.41 o 
   5  12   2       21.85       25.20      3.80 o 
   6  12   2        2.80        0.83      1.65 o 
  -6  13   2       27.62       29.09      3.06 o 
  -5  13   2        7.69        9.04      1.76 o 
  -4  13   2      170.53      166.51      5.56 o 
  -3  13   2       40.63       42.73      2.04 o 
  -2  13   2      127.77      119.09      3.33 o 
  -1  13   2      310.07      337.06      7.14 o 
   0  13   2      540.09      526.62     10.38 o 
   1  13   2        4.20        3.50      1.08 o 
   2  13   2      272.56      261.56      7.81 o 
   3  13   2      109.81      116.96      4.27 o 
   4  13   2       19.69       19.06      2.97 o 
   5  13   2       23.82       20.32      3.39 o 
   6  13   2       32.23       33.13      4.63 o 
  -6  14   2        2.88        4.69      1.86 o 
  -5  14   2       45.29       42.47      3.56 o 
  -4  14   2        9.66        8.05      1.28 o 
  -3  14   2       76.12       73.04      3.56 o 
  -2  14   2       62.21       64.76      2.38 o 
  -1  14   2       73.25       71.35      2.53 o 
   0  14   2      150.20      157.53      4.16 o 
   1  14   2      222.93      227.69      5.51 o 
   2  14   2       20.61       18.90      1.96 o 
   3  14   2       92.51       98.52      4.30 o 
   4  14   2       26.55       27.55      2.45 o 
   5  14   2        3.71        4.71      2.07 o 
   6  14   2        8.27        9.91      2.81 o 
  -6  15   2        3.08        1.95      1.43 o 
  -5  15   2        1.83        1.10      1.49 o 
  -4  15   2       48.07       47.65      3.44 o 
  -3  15   2       96.80       94.07      4.20 o 
  -2  15   2      170.56      165.53      4.36 o 
  -1  15   2        4.60        2.97      0.77 o 
   0  15   2      181.00      176.56      5.95 o 
   1  15   2      117.22      128.63      3.84 o 
   2  15   2      189.06      193.75      7.15 o 
   3  15   2      128.54      125.10      3.84 o 
   4  15   2       19.63       23.71      3.55 o 
   5  15   2        4.29        6.44      2.23 o 
  -6  16   2        5.34        5.35      1.86 o 
  -5  16   2       47.57       44.40      3.68 o 
  -4  16   2       34.02       29.92      2.83 o 
  -3  16   2      155.63      146.74      5.58 o 
  -2  16   2      103.92      100.58      4.41 o 
  -1  16   2       93.07       89.87      3.02 o 
   0  16   2       56.60       52.81      3.33 o 
   1  16   2       58.42       48.04      2.66 o 
   2  16   2       17.30       16.60      1.62 o 
   3  16   2        0.18        1.31      0.99 o 
   4  16   2       29.09       22.97      3.55 o 
   5  16   2       14.41       18.59      3.39 o 
  -5  17   2        8.36        9.54      2.01 o 
  -4  17   2       56.64       57.48      4.00 o 
  -3  17   2      125.24      130.93      5.32 o 
  -2  17   2      443.59      448.27     13.34 o 
  -1  17   2       74.92       83.23      4.03 o 
   0  17   2       57.66       54.02      2.54 o 
   1  17   2       67.91       63.49      2.82 o 
   2  17   2       23.79       22.19      1.88 o 
   3  17   2        2.01        3.80      1.29 o 
   4  17   2        1.51        2.23      1.65 o 
   5  17   2        2.52        2.56      1.98 o 
  -5  18   2       11.46       10.66      2.07 o 
  -4  18   2        8.25        5.20      1.60 o 
  -3  18   2      190.24      196.50      7.01 o 
  -2  18   2       28.13       31.00      2.92 o 
  -1  18   2      114.73      113.71      4.31 o 
   0  18   2       38.21       36.65      2.58 o 
   1  18   2      178.39      186.37      6.45 o 
   2  18   2       47.28       53.16      2.81 o 
   3  18   2       58.11       62.59      2.97 o 
   4  18   2       17.43       18.26      3.30 o 
   5  18   2        6.32        8.67      2.64 o 
  -5  19   2        5.58        3.70      1.66 o 
  -4  19   2       36.86       46.26      5.62 o 
  -3  19   2        4.40        3.69      1.82 o 
  -2  19   2      160.46      166.70      6.34 o 
  -1  19   2        1.76        1.30      1.12 o 
   0  19   2       72.45       71.44      3.12 o 
   1  19   2        3.12        3.88      1.09 o 
   2  19   2       10.13       11.23      2.01 o 
   3  19   2       29.00       29.28      2.36 o 
   4  19   2       13.23       16.85      3.30 o 
  -5  20   2       43.07       47.93      4.12 o 
  -4  20   2        2.12        2.70      1.42 o 
  -3  20   2       61.18       60.25      4.23 o 
  -2  20   2        0.49        0.78      1.17 o 
  -1  20   2       30.62       27.34      2.86 o 
   0  20   2       58.37       56.26      2.90 o 
   1  20   2        4.40        5.44      1.23 o 
   2  20   2        7.53        7.40      1.63 o 
   3  20   2        7.52        6.02      1.32 o 
   4  20   2       21.54       18.98      2.48 o 
  -4  21   2       67.08       73.54      4.63 o 
  -3  21   2       13.11       12.42      4.05 o 
  -2  21   2       29.11       28.15      3.26 o 
  -1  21   2       22.28       24.20      2.74 o 
   0  21   2      217.39      215.17      7.67 o 
   1  21   2       17.91       15.46      1.76 o 
   2  21   2       96.49       93.94      4.25 o 
   3  21   2       70.29       79.32      4.99 o 
   4  21   2        4.05        5.05      2.02 o 
  -4  22   2       35.51       35.39      4.38 o 
  -3  22   2       81.83       85.23      9.05 o 
  -2  22   2        0.40       -0.24      1.49 o 
  -1  22   2       93.22       88.53      7.15 o 
   0  22   2        0.20        1.53      1.34 o 
   1  22   2       37.04       32.34      2.48 o 
   2  22   2       19.76       21.87      2.73 o 
   3  22   2       20.36       19.93      2.16 o 
   4  22   2       16.59       24.95      4.13 o 
  -4  23   2       23.95       28.78      3.43 o 
  -3  23   2        3.43        2.76      1.55 o 
  -2  23   2       86.82       88.61      4.81 o 
  -1  23   2       14.47       12.04      2.22 o 
   0  23   2       16.49       17.39      3.97 o 
   1  23   2       16.08       15.62      3.02 o 
   2  23   2       15.44       17.12      1.96 o 
   3  23   2       16.32       19.46      2.19 o 
  -3  24   2        5.67        3.74      1.63 o 
  -2  24   2        0.55        1.80      1.53 o 
  -1  24   2       20.13       24.89      3.07 o 
   0  24   2       12.62       12.74      2.28 o 
   1  24   2       55.03       58.74      9.21 o 
   2  24   2       28.37       27.83      2.48 o 
   3  24   2       19.61       21.78      2.29 o 
  -3  25   2        3.07        0.33      2.15 o 
  -2  25   2       40.02       37.41      4.38 o 
  -1  25   2        8.86        6.49      1.94 o 
   0  25   2       35.60       30.66      5.45 o 
   1  25   2       23.58       26.97      3.63 o 
   2  25   2       40.20       39.16      3.82 o 
  -2  26   2       10.50        9.55      2.93 o 
  -1  26   2      103.84      113.16      5.85 o 
   0  26   2        6.06        6.39      1.98 o 
   1  26   2       13.40       14.48      3.88 o 
   0  27   2       23.87       23.71      4.38 o 
   4 -19   3        6.44       13.14      3.55 o 
   4 -18   3       28.48       34.28      5.04 o 
   3 -17   3       38.04       29.16      4.46 o 
   4 -17   3       40.54       43.70      5.45 o 
   5 -17   3       29.19       42.46      5.78 o 
   3 -16   3       63.06       67.58      5.70 o 
   4 -16   3       31.65       42.54      5.29 o 
   5 -16   3       16.27       20.24      4.05 o 
   2 -15   3       32.23       31.97      4.13 o 
   3 -15   3       82.91       79.31      6.03 o 
   4 -15   3        4.98        4.79      2.31 o 
   5 -15   3        6.06       11.73      3.22 o 
   2 -14   3       30.95       26.27      3.80 o 
   3 -14   3      134.55      132.01      7.68 o 
   4 -14   3       61.23       71.29      5.87 o 
   5 -14   3        4.09        5.53      2.56 o 
   2 -13   3      122.16      120.36      7.10 o 
   3 -13   3      179.65      176.87      9.25 o 
   4 -13   3       15.68       16.77      3.39 o 
   5 -13   3        9.04        5.04      2.48 o 
   2 -12   3      723.46      678.82     23.96 o 
   3 -12   3      114.52       97.98      6.53 o 
   4 -12   3       17.85       23.21      3.72 o 
   5 -12   3        2.00        0.74      1.82 o 
   1 -11   3      175.87      167.62      8.18 o 
   2 -11   3      396.72      378.77     14.70 o 
   3 -11   3       13.66       10.41      2.40 o 
   4 -11   3       99.15       97.81      6.53 o 
   5 -11   3       47.00       49.57      5.62 o 
   6 -11   3        1.15        0.58      1.98 o 
   1 -10   3       81.51       90.05      5.37 o 
   2 -10   3       58.23       59.81      4.46 o 
   3 -10   3      172.29      156.47      8.26 o 
   4 -10   3       24.13       25.86      3.72 o 
   5 -10   3        8.24       11.57      2.97 o 
   6 -10   3        3.77        1.07      2.07 o 
  -7  -9   3        3.25        1.57      2.56 o 
  -6  -9   3        2.56        3.97      2.40 o 
  -5  -9   3       38.64       44.20      4.79 o 
  -4  -9   3        5.69        6.53      2.07 o 
  -1  -9   3      164.11      169.52      7.27 o 
   0  -9   3       45.14       43.12      3.14 o 
   1  -9   3     1589.07     1636.20     50.64 o 
   2  -9   3      180.77      164.31      8.01 o 
   3  -9   3      304.57      284.10     11.90 o 
   4  -9   3       21.27       15.04      2.97 o 
   5  -9   3       15.60       21.73      3.72 o 
   6  -9   3       11.89       15.53      3.63 o 
  -7  -8   3        4.16        3.22      2.64 o 
  -6  -8   3       29.80       27.76      4.30 o 
  -5  -8   3       24.07       27.01      3.72 o 
  -4  -8   3       30.45       25.11      3.30 o 
  -3  -8   3       36.07       34.05      4.87 o 
  -2  -8   3      248.69      261.88      9.34 o 
  -1  -8   3       98.18      102.85      5.04 o 
   0  -8   3      550.00      535.16     17.60 o 
   1  -8   3      188.77      198.94      5.68 o 
   2  -8   3       90.04       80.79      4.71 o 
   3  -8   3       40.49       42.38      4.21 o 
   4  -8   3      254.71      249.16     11.07 o 
   5  -8   3       14.32       15.86      3.22 o 
   6  -8   3        6.39       12.89      3.30 o 
  -7  -7   3       19.08       27.26      4.63 o 
  -6  -7   3        1.09        0.50      1.90 o 
  -5  -7   3        1.67        0.25      1.65 o 
  -4  -7   3       71.14       73.03      4.79 o 
  -3  -7   3      193.04      194.08      6.82 o 
  -2  -7   3      294.77      327.84      7.77 o 
  -1  -7   3      943.73      969.03     28.91 o 
   0  -7   3      839.19      942.59     29.33 o 
   1  -7   3      707.37      731.67     16.56 o 
   2  -7   3        5.75        7.21      2.44 o 
   3  -7   3      365.73      367.37     13.96 o 
   4  -7   3       48.43       46.59      4.63 o 
   5  -7   3        7.15        9.67      2.56 o 
   6  -7   3       21.78       25.86      4.21 o 
  -7  -6   3        9.99        8.76      3.06 o 
  -6  -6   3       25.55       19.41      3.47 o 
  -5  -6   3       59.62       57.83      5.29 o 
  -4  -6   3      396.93      397.67      9.62 o 
  -3  -6   3      216.91      215.56      4.56 o 
  -2  -6   3      136.98      147.71      4.20 o 
  -1  -6   3      585.35      581.17     18.50 o 
   0  -6   3      853.21      876.73     18.99 o 
   1  -6   3      801.58      827.10     18.23 o 
   2  -6   3      827.05      823.59     18.33 o 
   3  -6   3       50.52       59.56      4.21 o 
   4  -6   3       41.11       47.83      4.79 o 
   5  -6   3       34.74       26.77      3.88 o 
   6  -6   3        1.52        3.97      2.15 o 
  -7  -5   3       41.52       46.92      5.78 o 
  -6  -5   3       17.55       18.17      3.47 o 
  -5  -5   3       56.02       55.10      4.96 o 
  -4  -5   3       48.42       47.24      1.85 o 
  -3  -5   3      211.53      220.13      4.53 o 
  -2  -5   3      193.85      213.08      5.43 o 
  -1  -5   3      864.84      906.80     18.35 o 
   0  -5   3      834.15      902.40     19.64 o 
   1  -5   3      362.83      353.03      8.66 o 
   2  -5   3      356.55      348.95     12.89 o 
   3  -5   3      212.48      217.02      6.01 o 
   4  -5   3       49.16       44.94      4.54 o 
   5  -5   3       48.59       44.03      4.96 o 
   6  -5   3        8.46        7.35      2.64 o 
  -7  -4   3       12.27       10.99      3.22 o 
  -6  -4   3       24.66       21.23      3.55 o 
  -5  -4   3       84.06       81.30      3.53 o 
  -4  -4   3       17.70       17.07      1.18 o 
  -3  -4   3      507.77      534.38      9.57 o 
  -2  -4   3      115.43      123.22      3.56 o 
  -1  -4   3       27.29       27.20      1.39 o 
   0  -4   3     1072.47     1088.75     23.00 o 
   1  -4   3       34.84       44.28      3.22 o 
   2  -4   3       55.29       65.76      4.05 o 
   3  -4   3       18.26       18.91      1.54 o 
   4  -4   3      427.35      407.69     15.94 o 
   5  -4   3       94.29       85.42      6.03 o 
   6  -4   3       13.27       11.32      2.89 o 
  -7  -3   3        1.20       -1.16      1.73 o 
  -6  -3   3        1.26       -1.16      1.49 o 
  -5  -3   3       77.24       75.09      3.36 o 
  -4  -3   3      279.41      275.07      5.68 o 
  -3  -3   3      220.76      230.12      4.73 o 
  -2  -3   3      681.73      689.08     11.98 o 
  -1  -3   3      402.32      394.04      6.96 o 
   0  -3   3       66.15       66.24      2.40 o 
   1  -3   3     1587.43     1763.68     36.22 o 
   2  -3   3      116.96      118.91      3.78 o 
   3  -3   3       29.12       28.61      1.80 o 
   4  -3   3      262.71      261.22     11.15 o 
   5  -3   3        2.58        1.32      1.49 o 
   6  -3   3       13.48       12.31      2.89 o 
  -7  -2   3        3.15        5.87      2.48 o 
  -6  -2   3       52.61       57.61      7.44 o 
  -5  -2   3      226.95      234.42      6.97 o 
  -4  -2   3      209.17      204.56      4.55 o 
  -3  -2   3        4.96        4.05      0.66 o 
  -2  -2   3       15.78       13.69      1.01 o 
  -1  -2   3      957.35     1015.04     17.03 o 
   0  -2   3      235.53      235.78      6.03 o 
   1  -2   3      441.12      444.45     10.36 o 
   2  -2   3        3.34        2.78      0.95 o 
   3  -2   3       68.30       74.92      2.86 o 
   4  -2   3       61.23       49.65      4.21 o 
   5  -2   3       10.52       10.08      2.56 o 
   6  -2   3        5.99        5.62      2.31 o 
  -7  -1   3        6.37        6.11      2.56 o 
  -6  -1   3      102.37      103.76      6.69 o 
  -5  -1   3       15.44       11.86      1.60 o 
  -4  -1   3      186.90      180.17      4.21 o 
  -3  -1   3      198.24      217.03      4.56 o 
  -2  -1   3      676.63      702.97     12.20 o 
  -1  -1   3      249.36      226.51      5.97 o 
   0  -1   3       79.30       85.09      2.71 o 
   1  -1   3      163.26      139.85      6.65 o 
   2  -1   3       20.53       20.88      1.52 o 
   3  -1   3      198.63      204.71      5.55 o 
   4  -1   3       12.36       14.62      2.48 o 
   5  -1   3       93.30       82.69      5.78 o 
   6  -1   3        5.46        3.47      2.15 o 
  -7   0   3       11.18       14.95      3.39 o 
  -6   0   3       15.22       13.78      4.21 o 
  -4   0   3       26.67       27.92      1.52 o 
  -3   0   3        9.15       10.41      0.89 o 
  -2   0   3       18.80       18.90      1.06 o 
  -1   0   3      118.66      114.66      2.61 o 
   0   0   3       16.74       22.39      1.40 o 
   1   0   3      706.38      713.02     15.65 o 
   2   0   3        7.40        9.06      1.05 o 
   3   0   3      475.54      455.38     11.48 o 
   4   0   3        8.65        7.02      1.90 o 
   5   0   3      150.51      155.14      8.34 o 
   6   0   3       11.14        6.53      2.31 o 
  -7   1   3        6.51        3.39      2.23 o 
  -6   1   3      103.32      106.08      4.56 o 
  -5   1   3       15.81       15.06      3.22 o 
  -4   1   3      189.32      185.99      5.27 o 
  -3   1   3      191.91      210.32      4.62 o 
  -2   1   3      673.52      697.27     12.33 o 
  -1   1   3      239.57      225.25      5.66 o 
   0   1   3       78.49       77.72      2.58 o 
   1   1   3      162.52      144.88      4.09 o 
   2   1   3       20.69       19.37      1.49 o 
   3   1   3      196.19      197.92      4.42 o 
   4   1   3       12.66       12.75      1.66 o 
   5   1   3       94.04       90.40      6.11 o 
   6   1   3        5.13        5.70      2.31 o 
  -7   2   3        3.13        5.38      1.59 o 
  -6   2   3       52.42       60.00      3.59 o 
  -5   2   3      229.25      245.53      8.43 o 
  -4   2   3      203.92      203.38      4.73 o 
  -3   2   3        4.30        2.34      0.91 o 
  -2   2   3       15.10       13.97      1.25 o 
  -1   2   3      961.11     1010.50     30.40 o 
   0   2   3      233.22      226.00      5.71 o 
   1   2   3      440.96      452.40     10.34 o 
   2   2   3        4.17        4.29      0.81 o 
   3   2   3       69.46       75.28      2.30 o 
   4   2   3       60.48       58.53      4.38 o 
   5   2   3       10.53       12.08      1.80 o 
   6   2   3        6.30        5.87      2.40 o 
  -7   3   3        1.16        2.36      1.33 o 
  -6   3   3        1.49        1.60      1.11 o 
  -5   3   3       76.85       74.23      4.21 o 
  -4   3   3      281.05      268.81      5.93 o 
  -3   3   3      227.40      228.01      5.41 o 
  -2   3   3      688.63      696.36     12.39 o 
  -1   3   3      412.64      387.13      9.23 o 
   0   3   3       66.94       61.93      2.14 o 
   1   3   3     1563.51     1690.83     36.12 o 
   2   3   3      117.77      119.33      4.16 o 
   3   3   3       32.40       31.79      1.53 o 
   4   3   3      262.55      261.31      7.28 o 
   5   3   3        2.08        1.77      1.14 o 
   6   3   3       13.52       16.77      3.30 o 
  -7   4   3       12.26       17.31      2.42 o 
  -6   4   3       25.44       27.12      2.65 o 
  -5   4   3       86.58       91.18      4.01 o 
  -4   4   3       16.85       15.06      1.30 o 
  -3   4   3      510.87      521.34      9.97 o 
  -2   4   3      108.54      117.86      3.80 o 
  -1   4   3       26.42       32.15      1.72 o 
   0   4   3     1060.12     1053.67     22.72 o 
   1   4   3       35.09       45.34      2.52 o 
   2   4   3       57.95       65.99      1.90 o 
   3   4   3       18.44       19.10      1.25 o 
   4   4   3      424.87      425.80     10.49 o 
   5   4   3       94.05       83.96      4.34 o 
   6   4   3       12.89       11.24      2.89 o 
  -7   5   3       41.20       42.23      4.34 o 
  -6   5   3       17.90       23.63      2.59 o 
  -5   5   3       57.13       49.85      3.16 o 
  -4   5   3       50.35       49.38      2.37 o 
  -3   5   3      203.93      212.89      4.94 o 
  -2   5   3      194.53      212.88      5.81 o 
  -1   5   3      843.96      882.87     19.59 o 
   0   5   3      832.85      893.93     19.30 o 
   1   5   3      367.86      356.39      8.56 o 
   2   5   3      357.31      357.80      8.07 o 
   3   5   3      205.38      211.63      4.69 o 
   4   5   3       50.45       50.35      2.75 o 
   5   5   3       48.64       49.48      4.96 o 
   6   5   3        8.31        8.51      2.64 o 
  -7   6   3       10.48       14.48      2.33 o 
  -6   6   3       24.70       21.10      2.47 o 
  -5   6   3       57.41       60.87      3.53 o 
  -4   6   3      396.83      390.57      8.19 o 
  -3   6   3      221.35      231.14      5.18 o 
  -2   6   3      143.68      151.07      4.59 o 
  -1   6   3      583.32      595.04     13.58 o 
   0   6   3      843.67      848.87     18.66 o 
   1   6   3      801.45      818.62     19.33 o 
   2   6   3      834.29      815.70     26.27 o 
   3   6   3       51.52       49.35      1.92 o 
   4   6   3       43.13       40.11      3.02 o 
   5   6   3       35.75       32.88      4.13 o 
   6   6   3        1.72        0.99      1.57 o 
  -7   7   3       19.47       19.70      2.69 o 
  -6   7   3        1.32        1.22      1.20 o 
  -5   7   3        2.01        3.21      1.20 o 
  -4   7   3       71.04       66.05      2.93 o 
  -3   7   3      194.51      191.46      4.67 o 
  -2   7   3      295.39      325.93      8.44 o 
  -1   7   3      937.32      949.43     21.11 o 
   0   7   3      838.23      981.77     17.30 o 
   1   7   3      699.39      737.85     12.75 o 
   2   7   3        5.88        5.94      0.94 o 
   3   7   3      364.76      362.54      7.26 o 
   4   7   3       49.78       46.93      3.84 o 
   5   7   3        6.39        9.34      2.40 o 
   6   7   3       22.18       15.70      3.39 o 
  -7   8   3        4.42        6.43      1.84 o 
  -6   8   3       30.36       25.62      2.80 o 
  -5   8   3       25.23       23.21      2.48 o 
  -4   8   3       31.28       31.18      1.99 o 
  -3   8   3       36.21       36.28      2.68 o 
  -2   8   3      239.23      249.12      6.98 o 
  -1   8   3       97.00      114.32      3.91 o 
   0   8   3      550.64      554.35     10.36 o 
   1   8   3      188.29      193.76      5.44 o 
   2   8   3       85.44       71.21      3.06 o 
   3   8   3       41.46       37.49      1.82 o 
   4   8   3      250.86      251.55     10.99 o 
   5   8   3       13.61       13.63      2.81 o 
   6   8   3        6.73        8.01      2.64 o 
  -7   9   3        3.19        1.73      1.40 o 
  -6   9   3        2.49        3.28      2.11 o 
  -5   9   3       37.71       48.66      3.59 o 
  -4   9   3        5.06        4.55      0.99 o 
  -3   9   3      179.43      183.25      5.69 o 
  -2   9   3       48.35       43.31      2.45 o 
  -1   9   3      170.54      189.19      4.05 o 
   0   9   3       44.44       44.18      2.51 o 
   1   9   3     1581.24     1620.30     34.55 o 
   2   9   3      182.48      181.07      4.08 o 
   3   9   3      309.33      286.71      7.88 o 
   4   9   3       21.97       22.97      3.30 o 
   5   9   3       16.20       19.74      3.39 o 
   6   9   3       12.35       17.68      3.55 o 
  -7  10   3        0.04        0.14      1.25 o 
  -6  10   3        2.38        1.65      1.82 o 
  -5  10   3       35.73       30.79      2.94 o 
  -4  10   3       37.78       47.10      2.61 o 
  -3  10   3       56.67       53.85      2.89 o 
  -2  10   3      317.57      322.81      8.67 o 
  -1  10   3      555.91      528.97     10.06 o 
   0  10   3      500.88      500.14      9.71 o 
   1  10   3       81.80       93.25      5.66 o 
   2  10   3       56.86       61.38      2.37 o 
   3  10   3      174.03      178.63      4.29 o 
   4  10   3       25.04       25.53      3.47 o 
   5  10   3        8.23        9.83      2.56 o 
   6  10   3        4.07        2.97      2.07 o 
  -6  11   3       21.05       21.04      2.63 o 
  -5  11   3       39.46       41.28      3.36 o 
  -4  11   3       16.88       19.24      2.28 o 
  -3  11   3      148.36      145.20      8.72 o 
  -2  11   3      102.53      102.44      4.06 o 
  -1  11   3      415.12      424.98      8.40 o 
   0  11   3      118.43      110.98      3.86 o 
   1  11   3      176.21      174.87      5.41 o 
   2  11   3      396.65      376.67      7.52 o 
   3  11   3       12.21       12.20      1.61 o 
   4  11   3       97.94      101.03      6.20 o 
   5  11   3       47.10       52.62      5.45 o 
   6  11   3        1.07       -0.91      1.49 o 
  -6  12   3        3.10        3.54      1.57 o 
  -5  12   3        9.73       13.09      2.01 o 
  -4  12   3      226.67      222.77      5.85 o 
  -3  12   3       42.25       47.61      6.07 o 
  -2  12   3       42.92       39.28      2.77 o 
  -1  12   3       69.68       71.89      2.28 o 
   0  12   3      164.87      161.38      4.08 o 
   1  12   3      166.23      182.00      7.15 o 
   2  12   3      719.86      688.00     16.15 o 
   3  12   3      114.64      121.33      4.50 o 
   4  12   3       16.59       14.04      2.81 o 
   5  12   3        2.05        2.73      1.82 o 
  -6  13   3        6.17        3.58      1.54 o 
  -5  13   3        1.62        1.43      1.20 o 
  -4  13   3       18.61       18.03      1.77 o 
  -3  13   3       19.61       20.50      2.19 o 
  -2  13   3       35.17       33.24      2.71 o 
  -1  13   3      392.29      382.97      7.94 o 
   0  13   3        4.59        4.40      0.81 o 
   1  13   3      208.38      215.40      5.31 o 
   2  13   3      121.30      127.33      4.61 o 
   3  13   3      178.20      194.96      8.84 o 
   4  13   3       16.10       13.38      2.81 o 
   5  13   3        9.39        9.91      2.48 o 
  -6  14   3       22.61       24.62      7.93 o 
  -5  14   3       42.17       42.01      3.62 o 
  -4  14   3       27.85       30.66      2.77 o 
  -3  14   3       41.88       37.87      3.72 o 
  -2  14   3      619.21      607.17     15.61 o 
  -1  14   3      173.24      169.53      6.72 o 
   0  14   3      264.53      254.97      5.94 o 
   1  14   3       42.66       45.08      2.47 o 
   2  14   3       34.12       38.45      2.75 o 
   3  14   3      133.73      125.55     11.32 o 
   4  14   3       61.60       72.53      5.45 o 
   5  14   3        3.85        4.96      2.07 o 
  -6  15   3       16.08       20.61      2.82 o 
  -5  15   3       12.18       12.34      2.93 o 
  -4  15   3        3.38        3.16      1.33 o 
  -3  15   3      429.49      420.25     11.53 o 
  -2  15   3      224.20      218.92      7.16 o 
  -1  15   3      356.26      359.16     10.11 o 
   0  15   3        6.61        8.68      1.36 o 
   1  15   3      185.61      196.89      5.16 o 
   2  15   3       32.45       32.36      4.87 o 
   3  15   3       81.69       83.95      6.48 o 
   4  15   3        4.68        4.71      2.07 o 
   5  15   3        5.69        9.50      2.81 o 
  -6  16   3        7.05        6.96      2.44 o 
  -5  16   3       15.33       13.81      2.23 o 
  -4  16   3       22.16       22.04      2.51 o 
  -3  16   3       56.12       49.79      3.65 o 
  -2  16   3       76.66       73.28      4.54 o 
  -1  16   3       73.64       80.29      6.40 o 
   0  16   3      442.81      443.43      9.43 o 
   1  16   3       59.64       62.47      5.55 o 
   2  16   3       90.33       94.38      3.47 o 
   3  16   3       63.34       67.40      3.62 o 
   4  16   3       30.88       33.95      4.38 o 
   5  16   3       15.80       15.53      3.39 o 
  -5  17   3       13.29       12.30      2.22 o 
  -4  17   3       63.64       65.94      4.46 o 
  -3  17   3       93.51       86.16      4.38 o 
  -2  17   3       36.30       35.56      5.08 o 
  -1  17   3      429.01      433.17     12.00 o 
   0  17   3      106.66       93.58      3.31 o 
   1  17   3      122.74      123.99      4.01 o 
   2  17   3       71.41       70.44      3.03 o 
   3  17   3       38.82       38.64      3.12 o 
   4  17   3       40.33       35.19      4.46 o 
   5  17   3       29.29       45.35      5.53 o 
  -5  18   3        6.28        6.94      1.84 o 
  -4  18   3       34.72       29.13      6.94 o 
  -3  18   3      112.43      118.28      5.37 o 
  -2  18   3       57.48       58.15      4.09 o 
  -1  18   3      153.55      151.11      5.93 o 
   0  18   3       20.70       19.00      4.25 o 
   1  18   3       32.25       28.30      2.48 o 
   2  18   3       29.24       35.27      2.76 o 
   3  18   3        5.35        4.83      1.46 o 
   4  18   3       28.70       32.71      4.46 o 
  -5  19   3       33.51       32.30      3.42 o 
  -4  19   3       73.04       68.09      4.61 o 
  -3  19   3       12.04       15.57      2.64 o 
  -2  19   3       35.41       35.68      3.27 o 
  -1  19   3       55.68       55.36      4.03 o 
   0  19   3       14.61       13.65      2.07 o 
   1  19   3      105.07      108.01      3.84 o 
   2  19   3       28.22       29.15      2.30 o 
   3  19   3       73.42       76.85      5.62 o 
   4  19   3        6.26        7.27      2.48 o 
  -5  20   3       35.62       40.35      3.88 o 
  -4  20   3       83.84       89.06      5.08 o 
  -3  20   3       63.22       61.88      5.53 o 
  -2  20   3       69.37       73.24      7.81 o 
  -1  20   3       62.31       55.46      4.12 o 
   0  20   3       97.54      109.09      5.16 o 
   1  20   3        3.64        2.45      1.74 o 
   2  20   3      108.19      100.57      3.93 o 
   3  20   3       26.64       27.83      2.41 o 
   4  20   3       35.70       38.99      4.96 o 
  -4  21   3        9.06        8.44      2.04 o 
  -3  21   3       25.32       24.65      2.91 o 
  -2  21   3       49.41       56.89      8.43 o 
  -1  21   3       41.85       39.59      4.05 o 
   0  21   3        3.13        3.20      2.56 o 
   1  21   3       13.19       15.60      2.34 o 
   2  21   3        8.28       11.04      1.66 o 
   3  21   3       26.48       26.77      2.43 o 
  -4  22   3        6.34        5.88      1.81 o 
  -3  22   3        6.10        5.84      1.75 o 
  -2  22   3       32.70       33.88      3.46 o 
  -1  22   3        1.66       -1.08      1.14 o 
   0  22   3        1.39        0.89      1.37 o 
   1  22   3        7.92        9.09      1.96 o 
   2  22   3       86.41       92.46      5.49 o 
   3  22   3        4.96        5.11      1.46 o 
  -3  23   3       33.63       34.17      3.50 o 
  -2  23   3       14.01       14.07      2.48 o 
  -1  23   3       56.45       59.40      4.57 o 
   0  23   3        6.39        5.24      2.27 o 
   1  23   3       85.23       91.81      5.58 o 
   2  23   3       23.87       26.70      3.22 o 
   3  23   3       29.70       38.01      2.92 o 
  -3  24   3        9.65       10.76      3.51 o 
  -2  24   3       48.72       52.97      4.41 o 
  -1  24   3        0.40       -0.45      1.17 o 
   0  24   3       39.13       41.80      9.58 o 
   1  24   3       10.29       12.19      4.87 o 
   2  24   3        9.43        5.83      2.01 o 
  -2  25   3        7.94       10.16      2.22 o 
  -1  25   3        5.05        6.63      2.03 o 
   0  25   3       15.36       16.01      2.69 o 
   1  25   3       27.58       33.78      4.83 o 
  -1  26   3        2.97        4.58      1.84 o 
   0  26   3       13.63       13.70      7.48 o 
   4 -18   4       15.25       14.13      3.72 o 
   3 -17   4       23.88       24.70      4.30 o 
   4 -17   4       54.93       62.62      6.77 o 
   3 -16   4       38.07       41.55      5.20 o 
   4 -16   4        1.54       -0.17      1.82 o 
   2 -15   4      160.64      176.71      9.42 o 
   3 -15   4       49.43       42.30      5.12 o 
   4 -15   4       42.84       40.31      5.37 o 
   5 -15   4        9.15        8.84      3.14 o 
   2 -14   4       76.19       68.15      5.70 o 
   3 -14   4      114.09      114.99      7.52 o 
   4 -14   4        8.77       12.72      3.30 o 
   5 -14   4       41.16       38.08      5.45 o 
   2 -13   4      111.08      107.73      6.94 o 
   3 -13   4       13.80        8.67      2.56 o 
   4 -13   4       28.56       31.47      4.54 o 
   5 -13   4        0.16        0.58      2.07 o 
   2 -12   4       42.43       45.35      4.87 o 
   3 -12   4       40.28       40.64      4.87 o 
   4 -12   4       33.16       29.08      4.21 o 
   5 -12   4        7.58       10.24      2.97 o 
  -1 -11   4      152.95      147.87      6.86 o 
   0 -11   4      529.77      508.80     17.43 o 
   1 -11   4      138.94      142.42      7.60 o 
   2 -11   4       87.78      110.37      6.53 o 
   3 -11   4       24.44       21.31      3.55 o 
   4 -11   4      119.56      130.69      8.01 o 
   5 -11   4        0.00        0.66      1.73 o 
  -6 -10   4       24.36       38.66      5.12 o 
  -5 -10   4       33.52       27.92      4.05 o 
  -4 -10   4       44.72       42.96      4.30 o 
  -2 -10   4      195.07      196.04      8.26 o 
  -1 -10   4       23.11       23.54      2.81 o 
   0 -10   4        0.45        2.07      1.07 o 
   1 -10   4      444.67      452.71     11.42 o 
   2 -10   4       14.72       12.64      2.56 o 
   3 -10   4      288.84      306.07     13.05 o 
   4 -10   4       80.31       78.48      6.11 o 
   5 -10   4        0.40       -0.33      1.65 o 
  -7  -9   4        8.01       12.31      3.72 o 
  -6  -9   4        8.08        4.05      2.48 o 
  -5  -9   4       26.24       22.64      3.55 o 
  -4  -9   4      123.30      114.00      6.44 o 
  -3  -9   4      191.42      197.82      9.91 o 
  -2  -9   4      342.87      364.56     12.89 o 
  -1  -9   4      277.39      298.23     10.66 o 
   0  -9   4       58.38       53.04      3.63 o 
   1  -9   4       64.19       60.07      2.96 o 
   2  -9   4        0.13       -0.05      0.65 o 
   3  -9   4       45.00       41.88      4.46 o 
   4  -9   4       30.62       30.40      4.21 o 
   5  -9   4       23.13       18.67      3.72 o 
  -7  -8   4       14.67       16.11      3.97 o 
  -6  -8   4       13.09       13.71      3.39 o 
  -5  -8   4       29.83       25.36      3.72 o 
  -4  -8   4      351.14      343.84     12.97 o 
  -3  -8   4       22.90       23.03      1.93 o 
  -2  -8   4       46.03       41.55      3.14 o 
  -1  -8   4      239.64      239.41      9.17 o 
   0  -8   4      139.51      145.97      6.53 o 
   1  -8   4      356.84      365.73      9.35 o 
   2  -8   4       63.04       63.38      3.05 o 
   3  -8   4      117.17      120.36      7.02 o 
   4  -8   4       51.01       52.54      5.37 o 
   5  -8   4       46.34       47.01      5.37 o 
   6  -8   4       11.29       10.49      3.22 o 
  -7  -7   4       12.34       10.00      3.39 o 
  -6  -7   4        9.35        6.28      2.56 o 
  -5  -7   4        1.91        2.89      1.98 o 
  -4  -7   4      268.58      276.26      7.41 o 
  -3  -7   4       94.13       91.52      3.72 o 
  -2  -7   4      117.96      118.52      3.78 o 
  -1  -7   4      145.80      144.57      6.53 o 
   0  -7   4      535.33      564.40     18.34 o 
   1  -7   4       87.78       97.35      3.67 o 
   2  -7   4      195.92      193.12      5.88 o 
   3  -7   4      182.19      175.78      5.69 o 
   4  -7   4       15.33       13.38      2.81 o 
   5  -7   4        0.61       -1.32      1.32 o 
   6  -7   4       33.08       35.77      5.04 o 
  -7  -6   4        2.79        0.00      2.23 o 
  -6  -6   4       14.82       17.18      3.55 o 
  -5  -6   4        8.04        6.03      2.31 o 
  -4  -6   4      158.81      163.73      5.12 o 
  -3  -6   4      376.57      379.42      9.20 o 
  -2  -6   4       88.04       98.19      3.84 o 
  -1  -6   4      233.06      225.53      8.92 o 
   0  -6   4       44.86       45.73      2.39 o 
   1  -6   4      145.27      129.99      7.10 o 
   2  -6   4       20.52       22.79      1.98 o 
   3  -6   4      138.95      141.07     12.39 o 
   4  -6   4       18.42       17.43      3.14 o 
   5  -6   4       22.64       24.12      3.88 o 
   6  -6   4       12.95       19.08      3.88 o 
  -7  -5   4        6.12        5.37      2.81 o 
  -6  -5   4        2.42        5.87      2.23 o 
  -5  -5   4      307.04      332.92     13.14 o 
  -4  -5   4      135.88      117.39      7.89 o 
  -3  -5   4      175.10      173.73      5.05 o 
  -2  -5   4       83.28       86.68      3.02 o 
  -1  -5   4      489.40      502.09     10.94 o 
   0  -5   4      210.43      210.92      6.04 o 
   1  -5   4      907.39      947.98     21.07 o 
   2  -5   4      140.46      163.86      5.08 o 
   3  -5   4       12.63       11.18      1.41 o 
   4  -5   4       44.00       44.11      4.79 o 
   5  -5   4       11.48       10.41      2.81 o 
   6  -5   4       12.39       20.07      3.97 o 
  -7  -4   4       10.45       12.39      3.30 o 
  -6  -4   4       10.01       10.49      2.81 o 
  -5  -4   4       28.28       21.64      3.30 o 
  -4  -4   4      223.48      217.86      6.18 o 
  -3  -4   4       23.62       22.68      1.14 o 
  -2  -4   4      500.59      485.29     11.13 o 
  -1  -4   4      405.77      420.72      9.39 o 
   0  -4   4      749.78      768.41     17.28 o 
   1  -4   4      991.03     1019.77     22.18 o 
   2  -4   4        0.99        1.55      0.75 o 
   3  -4   4       37.96       37.12      2.34 o 
   4  -4   4       50.94       45.35      4.79 o 
   5  -4   4       17.44       13.55      2.97 o 
   6  -4   4        3.30        3.97      2.48 o 
  -7  -3   4       16.84       21.64      4.13 o 
  -6  -3   4        3.59        2.73      1.98 o 
  -5  -3   4       39.81       33.13      3.97 o 
  -4  -3   4        5.09        4.35      0.79 o 
  -3  -3   4      133.85      136.92      3.27 o 
  -2  -3   4      306.97      320.83      7.64 o 
  -1  -3   4      575.52      599.84     12.55 o 
   0  -3   4      197.95      196.91      5.58 o 
   1  -3   4      190.99      193.68      6.61 o 
   2  -3   4       90.60       88.13      3.35 o 
   3  -3   4      228.93      232.12      9.38 o 
   4  -3   4      279.38      276.25     12.06 o 
   5  -3   4        2.98        2.23      1.73 o 
   6  -3   4        1.39        3.39      2.15 o 
  -7  -2   4        9.49        7.10      2.81 o 
  -6  -2   4       29.36       26.52      3.97 o 
  -5  -2   4      114.62      123.34      6.86 o 
  -4  -2   4       71.08       68.77      2.33 o 
  -3  -2   4      295.74      304.75      6.13 o 
  -2  -2   4        2.69        1.11      0.61 o 
  -1  -2   4       27.82       29.70      2.58 o 
   0  -2   4      745.89      770.41     17.46 o 
   1  -2   4       43.69       43.18      2.19 o 
   2  -2   4      230.03      233.31      6.41 o 
   3  -2   4       97.63       96.83      3.67 o 
   4  -2   4       21.62       22.39      3.39 o 
   5  -2   4       52.68       48.91      5.20 o 
   6  -2   4        8.02        8.67      2.73 o 
  -7  -1   4        2.50        2.97      2.40 o 
  -6  -1   4       13.20       11.65      2.81 o 
  -5  -1   4      121.60      114.57      4.32 o 
  -4  -1   4      293.66      303.53      6.38 o 
  -3  -1   4      119.62      122.55      3.14 o 
  -2  -1   4      102.48      126.26      3.84 o 
  -1  -1   4      289.63      282.39      5.52 o 
   0  -1   4      177.25      186.35      8.80 o 
   1  -1   4      180.83      192.07      5.29 o 
   2  -1   4      285.96      236.36     36.18 o 
   3  -1   4       40.41       35.72      2.22 o 
   4  -1   4      190.23      187.36      9.00 o 
   5  -1   4       27.18       21.31      3.55 o 
   6  -1   4       14.47       18.17      3.55 o 
  -7   0   4       27.25       18.92      3.72 o 
  -6   0   4        3.96        4.54      2.15 o 
  -5   0   4        3.50        3.98      1.36 o 
  -4   0   4       38.90       41.66      1.93 o 
  -3   0   4       32.87       33.03      1.63 o 
  -2   0   4      160.81      133.70      4.08 o 
  -1   0   4      120.02       92.56      2.40 o 
   0   0   4       43.01       39.75      1.92 o 
   1   0   4       18.28       17.06      1.49 o 
   2   0   4       26.11       15.70      2.07 o 
   3   0   4       20.80       20.25      2.40 o 
   4   0   4       53.74       59.73      4.79 o 
   5   0   4      113.84      114.33      7.27 o 
   6   0   4       20.87       35.69      4.87 o 
  -7   1   4        2.31        0.83      2.07 o 
  -6   1   4       13.15        9.58      2.81 o 
  -5   1   4      118.43      110.40      4.38 o 
  -4   1   4      296.46      303.04      6.49 o 
  -3   1   4      125.14      125.03      3.27 o 
  -2   1   4      100.41      123.89      3.13 o 
  -1   1   4      285.52      285.02      7.17 o 
   0   1   4      174.37      181.53      5.12 o 
   1   1   4      175.82      169.46      5.95 o 
   2   1   4      293.13      269.56      9.75 o 
   3   1   4       39.64       37.96      2.30 o 
   4   1   4      186.96      177.61      8.76 o 
   5   1   4       27.17       23.63      3.63 o 
   6   1   4       14.87        9.42      2.89 o 
  -7   2   4        9.43        7.60      2.73 o 
  -6   2   4       29.56       28.92      2.68 o 
  -5   2   4      114.50      121.69      7.10 o 
  -4   2   4       72.68       68.42      2.50 o 
  -3   2   4      292.49      305.65      6.41 o 
  -2   2   4        3.45        5.13      0.70 o 
  -1   2   4       25.63       23.46      2.73 o 
   0   2   4      745.13      795.64     17.35 o 
   1   2   4       44.22       42.16      2.12 o 
   2   2   4      234.12      222.22      9.00 o 
   3   2   4       98.80      101.13      4.75 o 
   4   2   4       21.59       18.92      3.06 o 
   5   2   4       53.64       48.82      5.12 o 
   6   2   4        8.06        5.12      2.23 o 
  -7   3   4       16.70       24.12      4.05 o 
  -6   3   4        3.61        4.66      1.45 o 
  -5   3   4       37.74       34.56      2.72 o 
  -4   3   4        4.92        4.86      1.17 o 
  -3   3   4      130.41      133.83      6.24 o 
  -2   3   4      300.56      337.35      8.19 o 
  -1   3   4      564.56      566.59     13.41 o 
   0   3   4      203.26      202.09      5.40 o 
   1   3   4      189.07      173.30      5.18 o 
   2   3   4       90.18       84.14      3.88 o 
   3   3   4      228.62      239.19      6.70 o 
   4   3   4      279.40      277.24     11.90 o 
   5   3   4        2.95        0.74      1.49 o 
   6   3   4        1.52        1.32      1.65 o 
  -7   4   4       10.44       14.79      3.47 o 
  -6   4   4        9.76       12.10      1.94 o 
  -5   4   4       27.97       30.13      2.63 o 
  -4   4   4      219.95      219.76      5.30 o 
  -3   4   4       24.84       20.90      2.24 o 
  -2   4   4      507.56      512.03     11.89 o 
  -1   4   4      398.82      426.66     10.31 o 
   0   4   4      738.42      767.43     17.02 o 
   1   4   4     1006.68      993.51     21.99 o 
   2   4   4        1.25        1.57      0.70 o 
   3   4   4       40.12       42.16      2.48 o 
   4   4   4       50.69       52.21      4.30 o 
   5   4   4       18.19       15.78      3.14 o 
   6   4   4        3.27        5.29      2.23 o 
  -7   5   4        5.99        8.04      1.98 o 
  -6   5   4        2.43        1.52      1.24 o 
  -5   5   4      308.56      328.04      9.40 o 
  -4   5   4      134.14      117.32      3.56 o 
  -3   5   4      176.23      170.63      4.35 o 
  -2   5   4       83.47       88.20      3.36 o 
  -1   5   4      489.75      502.55     12.03 o 
   0   5   4      202.47      222.61      5.77 o 
   1   5   4      916.81      946.65     20.88 o 
   2   5   4      134.47      156.23      4.96 o 
   3   5   4       12.11       10.46      1.42 o 
   4   5   4       47.00       48.16      4.71 o 
   5   5   4       11.40       11.73      2.64 o 
   6   5   4       12.17       13.63      3.30 o 
  -7   6   4        2.77        2.79      1.49 o 
  -6   6   4       15.55       20.73      2.51 o 
  -5   6   4        8.15        7.35      2.23 o 
  -4   6   4      159.88      158.36      4.38 o 
  -3   6   4      371.76      378.73      7.92 o 
  -2   6   4       84.19       98.00      3.68 o 
  -1   6   4      229.10      237.13      6.54 o 
   0   6   4       45.52       46.09      1.97 o 
   1   6   4      140.54      126.22      4.12 o 
   2   6   4       19.61       24.66      1.95 o 
   3   6   4      139.48      137.98      4.79 o 
   4   6   4       18.65       25.20      3.47 o 
   5   6   4       21.71       12.72      2.89 o 
   6   6   4       12.97       16.60      3.55 o 
  -7   7   4       12.53       12.51      2.22 o 
  -6   7   4        9.33       10.40      3.18 o 
  -5   7   4        2.20        3.02      1.20 o 
  -4   7   4      267.17      266.59      6.37 o 
  -3   7   4       95.89      101.01      4.70 o 
  -2   7   4      117.12      115.49      4.18 o 
  -1   7   4      152.26      152.12      5.70 o 
   0   7   4      531.50      555.85     12.83 o 
   1   7   4       84.76       92.82      6.44 o 
   2   7   4      200.55      194.73      7.81 o 
   3   7   4      183.44      183.91      5.75 o 
   4   7   4       13.73       11.57      2.56 o 
   5   7   4        0.61       -0.50      1.24 o 
   6   7   4       33.79       27.67      4.30 o 
  -7   8   4       14.68       16.43      2.51 o 
  -6   8   4       12.67       18.64      2.49 o 
  -5   8   4       29.57       34.23      3.51 o 
  -4   8   4      350.79      340.83      7.71 o 
  -3   8   4       22.84       19.24      1.96 o 
  -2   8   4       45.94       41.22      2.72 o 
  -1   8   4      239.29      232.05      6.75 o 
   0   8   4      137.72      148.42      3.66 o 
   1   8   4      349.37      352.94     10.86 o 
   2   8   4       62.81       64.24      5.87 o 
   3   8   4      122.35      131.30      7.10 o 
   4   8   4       50.88       49.98      4.96 o 
   5   8   4       46.26       38.08      4.79 o 
   6   8   4       11.21        7.10      2.64 o 
  -7   9   4        8.35       10.00      3.39 o 
  -6   9   4        8.02       11.76      2.85 o 
  -5   9   4       26.17       28.08      2.77 o 
  -4   9   4      124.03      110.40      3.68 o 
  -3   9   4      193.84      199.14      6.28 o 
  -2   9   4      339.08      356.36     10.16 o 
  -1   9   4      274.14      267.17      7.74 o 
   0   9   4       55.07       56.93      2.22 o 
   1   9   4       67.15       60.41      2.68 o 
   2   9   4        0.01        0.12      0.64 o 
   3   9   4       43.97       42.07      4.67 o 
   4   9   4       28.81       24.37      3.47 o 
   5   9   4       23.11       24.95      3.88 o 
  -6  10   4       24.79       31.15      3.12 o 
  -5  10   4       33.72       33.99      6.82 o 
  -4  10   4       47.44       42.06      2.51 o 
  -3  10   4      305.19      302.34      8.61 o 
  -2  10   4      199.73      198.84      9.00 o 
  -1  10   4       23.91       24.68      2.16 o 
   0  10   4        0.24        1.08      0.76 o 
   1  10   4      437.96      440.73     11.02 o 
   2  10   4       15.42       19.41      2.77 o 
   3  10   4      283.11      302.55      8.55 o 
   4  10   4       80.37       88.39      5.87 o 
   5  10   4        0.23        0.50      1.57 o 
  -6  11   4        5.54        7.56      1.84 o 
  -5  11   4       34.09       32.39      3.59 o 
  -4  11   4       15.23       14.34      1.60 o 
  -3  11   4       22.44       22.49      2.33 o 
  -2  11   4      720.93      694.78     16.73 o 
  -1  11   4      156.03      151.13      5.29 o 
   0  11   4      523.88      514.65     10.18 o 
   1  11   4      135.44      137.00      4.62 o 
   2  11   4       89.43       91.17      5.49 o 
   3  11   4       23.61       21.10      2.13 o 
   4  11   4      119.26      133.58      7.52 o 
   5  11   4        0.00        1.65      1.73 o 
  -6  12   4       12.81       15.57      4.87 o 
  -5  12   4        5.14        4.46      1.55 o 
  -4  12   4       44.85       42.39      2.68 o 
  -3  12   4      143.92      142.79     12.14 o 
  -2  12   4      223.67      217.91      6.95 o 
  -1  12   4      216.67      209.97      7.64 o 
   0  12   4      133.94      129.53      3.84 o 
   1  12   4       51.58       50.51      2.81 o 
   2  12   4       40.92       45.83      6.07 o 
   3  12   4       41.98       48.24      4.05 o 
   4  12   4       32.84       32.96      4.13 o 
   5  12   4        7.24        7.93      2.64 o 
  -6  13   4       18.81       16.89      2.51 o 
  -5  13   4       37.02       40.49      5.08 o 
  -4  13   4       39.78       35.20      2.48 o 
  -3  13   4      214.06      224.93      9.87 o 
  -2  13   4       34.35       30.94      2.72 o 
  -1  13   4      233.13      234.20     10.29 o 
   0  13   4       53.61       54.73      2.17 o 
   1  13   4      393.88      383.25      8.35 o 
   2  13   4      106.08      106.07      4.30 o 
   3  13   4       13.62       12.75      1.81 o 
   4  13   4       28.13       37.75      4.46 o 
   5  13   4        0.17       -0.99      1.32 o 
  -6  14   4       13.21       15.36      2.49 o 
  -5  14   4        1.79        2.74      1.36 o 
  -4  14   4       15.79       12.57      2.03 o 
  -3  14   4       46.91       47.98      5.00 o 
  -2  14   4      383.51      374.49     10.54 o 
  -1  14   4      147.11      152.11      9.67 o 
   0  14   4       35.54       31.99      2.67 o 
   1  14   4      119.69      119.34      3.74 o 
   2  14   4       75.96       74.96      3.61 o 
   3  14   4      111.87      117.19      4.96 o 
   4  14   4        8.55        5.95      2.23 o 
   5  14   4       40.27       44.69      5.29 o 
  -6  15   4        3.13        1.48      1.56 o 
  -5  15   4        5.95        5.62      2.73 o 
  -4  15   4       40.50       40.77      3.45 o 
  -3  15   4        6.17        6.91      1.61 o 
  -2  15   4       86.88       95.10      4.47 o 
  -1  15   4      106.99      100.03      4.53 o 
   0  15   4      173.83      167.88      6.13 o 
   1  15   4       34.01       35.15      2.22 o 
   2  15   4      161.18      162.95      5.79 o 
   3  15   4       48.78       42.68      3.32 o 
   4  15   4       42.21       50.23      5.20 o 
   5  15   4        9.20        9.75      2.73 o 
  -5  16   4        7.44        8.67      2.77 o 
  -4  16   4       51.98       57.42      4.15 o 
  -3  16   4       12.90       16.74      2.31 o 
  -2  16   4       58.20       56.86      3.97 o 
  -1  16   4       15.28       16.62      2.16 o 
   0  16   4      199.96      182.71      6.63 o 
   1  16   4       46.11       53.84      2.67 o 
   2  16   4      157.63      148.01      4.61 o 
   3  16   4       37.43       30.93      4.87 o 
   4  16   4        1.49       -0.66      1.40 o 
  -5  17   4        4.57        5.35      1.72 o 
  -4  17   4        4.32        3.41      1.48 o 
  -3  17   4       30.17       27.35      2.89 o 
  -2  17   4       32.24       32.88      3.03 o 
  -1  17   4        2.95        2.56      1.31 o 
   0  17   4        4.09        7.91      1.66 o 
   1  17   4        4.02        5.00      1.73 o 
   2  17   4      122.19      125.51      4.42 o 
   3  17   4       24.35       23.84      2.61 o 
   4  17   4       53.59       64.93      6.28 o 
  -5  18   4        7.41        6.74      1.90 o 
  -4  18   4        1.60        3.67      2.15 o 
  -3  18   4       10.58       13.16      2.12 o 
  -2  18   4       59.30       51.82      3.91 o 
  -1  18   4      130.61      132.56      9.34 o 
   0  18   4      114.45      109.44      5.11 o 
   1  18   4       70.80       75.55      7.48 o 
   2  18   4        2.88        2.57      1.01 o 
   3  18   4      108.92      107.66      4.98 o 
   4  18   4       15.19       13.22      3.06 o 
  -5  19   4        2.72        3.02      1.63 o 
  -4  19   4        3.62        4.49      1.62 o 
  -3  19   4        3.40        1.81      2.89 o 
  -2  19   4        7.69        7.64      1.81 o 
  -1  19   4        0.10        1.19      1.14 o 
   0  19   4      133.91      125.05      8.34 o 
   1  19   4       32.28       28.93      3.01 o 
   2  19   4       37.56       37.55      5.37 o 
   3  19   4        0.74        1.02      1.04 o 
   4  19   4       42.76       48.91      5.53 o 
  -4  20   4        9.11       11.06      2.19 o 
  -3  20   4       22.16       21.55      2.74 o 
  -2  20   4        4.08        3.68      1.61 o 
  -1  20   4       40.10       38.55      3.53 o 
   0  20   4       12.32       10.41      2.07 o 
   1  20   4       42.28       47.78      3.96 o 
   2  20   4       18.83       20.61      2.74 o 
   3  20   4       66.96       74.21      3.81 o 
  -4  21   4        1.88        2.19      1.58 o 
  -3  21   4       13.98       14.27      4.96 o 
  -2  21   4       18.34       21.56      2.80 o 
  -1  21   4       28.59       23.08      4.58 o 
   0  21   4       43.40       44.88      3.88 o 
   1  21   4        7.01        6.09      1.78 o 
   2  21   4      112.47      117.05      5.75 o 
   3  21   4       15.97       21.36      2.95 o 
  -3  22   4        2.75        0.87      1.37 o 
  -2  22   4       35.57       32.05      3.72 o 
  -1  22   4       22.91       18.90      2.71 o 
   0  22   4       10.29       12.53      2.33 o 
   1  22   4       34.59       32.78      3.48 o 
   2  22   4        8.74        9.71      2.22 o 
  -3  23   4       38.10       38.96      9.91 o 
  -2  23   4        4.02        3.90      3.10 o 
  -1  23   4        2.03        3.32      1.57 o 
   0  23   4       14.19       12.74      2.39 o 
   1  23   4       13.46       20.38      7.15 o 
   2  23   4       28.93       35.88      5.95 o 
  -2  24   4       12.28       11.82      2.43 o 
  -1  24   4        5.55        6.16      1.98 o 
   0  24   4       11.29       10.76      2.36 o 
   1  24   4       48.11       53.77      8.39 o 
  -1  25   4       19.42       17.82      2.80 o 
   0  25   4       29.50       28.48      3.48 o 
   3 -17   5        2.57        7.02      2.81 o 
   3 -16   5       52.03       54.28      6.28 o 
   4 -16   5       27.77       33.46      5.20 o 
   2 -15   5       27.71       24.87      4.05 o 
   3 -15   5       54.00       51.30      6.03 o 
   4 -15   5       15.07       16.19      3.80 o 
   2 -14   5       16.10       16.69      3.39 o 
   3 -14   5        0.92        0.91      1.73 o 
   4 -14   5       14.32       14.37      3.47 o 
   2 -13   5       57.66       63.86      6.28 o 
   3 -13   5      103.15      103.68      7.27 o 
   4 -13   5       31.62       33.37      4.87 o 
  -2 -12   5      177.69      159.11      7.77 o 
  -1 -12   5        1.88        0.66      1.24 o 
   0 -12   5       46.79       42.96      4.30 o 
   2 -12   5      110.16      100.12      6.77 o 
   3 -12   5       82.23       72.70      6.03 o 
   4 -12   5       27.01       29.57      4.63 o 
   5 -12   5       17.71       17.43      3.88 o 
  -3 -11   5      252.88      266.67     10.82 o 
  -2 -11   5       63.46       56.34      4.30 o 
  -1 -11   5      130.74      142.34      7.02 o 
   0 -11   5      449.84      436.43     16.11 o 
   1 -11   5       23.05       30.23      3.18 o 
   2 -11   5       22.32       22.31      3.47 o 
   3 -11   5        0.60        1.16      1.57 o 
   4 -11   5        5.55        3.63      2.15 o 
   5 -11   5       31.01       33.95      5.04 o 
  -6 -10   5       31.39       31.89      4.71 o 
  -5 -10   5       21.75       24.12      3.88 o 
  -4 -10   5       21.10       20.92      2.16 o 
  -3 -10   5      380.48      401.08     14.46 o 
  -2 -10   5      143.37      145.31      7.02 o 
  -1 -10   5      191.19      174.64      8.10 o 
   0 -10   5       46.79       39.98      3.88 o 
   1 -10   5       80.59       82.01      3.82 o 
   2 -10   5       84.68       80.68      8.51 o 
   3 -10   5       14.30       18.42      3.30 o 
   4 -10   5       36.29       36.35      4.87 o 
   5 -10   5        4.71        5.04      2.56 o 
  -6  -9   5        0.11        2.31      2.15 o 
  -5  -9   5        8.53        8.43      2.56 o 
  -4  -9   5      127.64      124.90      6.94 o 
  -3  -9   5       28.77       29.16      3.30 o 
  -2  -9   5      174.05      167.70      7.93 o 
  -1  -9   5       92.94       88.31      5.20 o 
   0  -9   5      177.78      179.02      7.93 o 
   1  -9   5      161.85      167.04      5.61 o 
   2  -9   5      199.48      203.62      6.49 o 
   3  -9   5       41.66       40.98      4.79 o 
   4  -9   5       33.40       32.63      4.38 o 
   5  -9   5       17.90       17.27      3.72 o 
  -6  -8   5       25.20       14.62      3.39 o 
  -5  -8   5      116.84      116.32      7.10 o 
  -4  -8   5      120.98      119.65      4.52 o 
  -3  -8   5        2.78        0.89      1.16 o 
  -2  -8   5       64.24       60.80      4.30 o 
  -1  -8   5      338.76      343.33     12.80 o 
   0  -8   5       44.99       47.42      3.63 o 
   1  -8   5       95.17       92.12      4.21 o 
   2  -8   5      222.23      221.77      6.84 o 
   3  -8   5       32.68       25.20      3.63 o 
   4  -8   5       59.88       69.81      5.70 o 
   5  -8   5        1.22        2.07      1.90 o 
  -6  -7   5       15.22        9.83      2.97 o 
  -5  -7   5       63.83       57.91      5.45 o 
  -4  -7   5      141.64      148.97      5.08 o 
  -3  -7   5       15.40       14.96      1.66 o 
  -2  -7   5      329.99      322.65      7.99 o 
  -1  -7   5      174.58      193.14      8.18 o 
   0  -7   5      176.66      170.34      7.68 o 
   1  -7   5        7.08        4.89      1.19 o 
   2  -7   5       43.43       39.91      2.83 o 
   3  -7   5       12.41       12.39      2.64 o 
   4  -7   5       19.01       23.13      3.80 o 
   5  -7   5       17.69       13.05      3.22 o 
  -7  -6   5        0.96        0.99      2.48 o 
  -6  -6   5        5.37        6.86      2.48 o 
  -5  -6   5      114.57      126.15      7.10 o 
  -4  -6   5      117.27      111.29      4.25 o 
  -3  -6   5      134.28      131.15      4.38 o 
  -2  -6   5       17.91       21.17      3.06 o 
  -1  -6   5      247.26      249.49      9.83 o 
   0  -6   5       18.62       19.08      1.89 o 
   1  -6   5       11.41       12.72      1.98 o 
   2  -6   5      125.94      126.73      4.66 o 
   3  -6   5       11.20       11.61      1.62 o 
   4  -6   5       26.99       30.40      4.05 o 
   5  -6   5        3.39        7.77      2.56 o 
  -7  -5   5       10.05       15.86      3.80 o 
  -6  -5   5        4.28        5.20      2.56 o 
  -5  -5   5       56.22       52.38      5.12 o 
  -4  -5   5       11.04       10.96      1.55 o 
  -3  -5   5       44.41       46.22      2.48 o 
  -2  -5   5       81.36       89.41      3.23 o 
  -1  -5   5      131.24      129.38      3.68 o 
   0  -5   5       65.64       59.74      2.92 o 
   1  -5   5      106.41      106.45      4.05 o 
   2  -5   5      225.17      212.28      6.52 o 
   3  -5   5      145.45      152.29      5.26 o 
   4  -5   5       50.88       41.31      4.87 o 
   5  -5   5       40.64       44.53      5.45 o 
  -7  -4   5        0.55        0.50      2.31 o 
  -6  -4   5        7.62        6.94      2.56 o 
  -5  -4   5        8.98        8.92      2.40 o 
  -4  -4   5        3.01        4.66      2.19 o 
  -3  -4   5      182.61      180.69      5.45 o 
  -2  -4   5       53.06       57.52      3.43 o 
  -1  -4   5      312.66      305.59      8.30 o 
   0  -4   5       90.79      101.57      3.83 o 
   1  -4   5      252.90      266.35      7.36 o 
   2  -4   5       14.53       12.34      1.58 o 
   3  -4   5      176.64      185.69      6.02 o 
   4  -4   5       33.03       33.54      4.21 o 
   5  -4   5       25.57       25.28      4.05 o 
  -7  -3   5        5.16        3.72      2.56 o 
  -6  -3   5       34.69       32.80      4.54 o 
  -5  -3   5       12.61       13.05      2.73 o 
  -4  -3   5      178.91      175.33      5.58 o 
  -3  -3   5       66.33       62.34      2.83 o 
  -2  -3   5       33.04       34.31      2.06 o 
  -1  -3   5       47.52       43.91      1.99 o 
   0  -3   5      505.66      490.07     12.06 o 
   1  -3   5      241.68      252.24      7.07 o 
   2  -3   5       12.00       15.13      1.69 o 
   3  -3   5       19.96       21.43      2.12 o 
   4  -3   5       24.49       27.43      3.97 o 
   5  -3   5       41.61       39.49      4.96 o 
  -7  -2   5       22.67       22.06      4.30 o 
  -6  -2   5        5.92        6.11      2.48 o 
  -5  -2   5       27.46       24.45      3.47 o 
  -4  -2   5       54.34       52.31      3.01 o 
  -3  -2   5      120.69      124.96      4.26 o 
  -2  -2   5       36.56       39.20      2.20 o 
  -1  -2   5      407.08      437.71      9.91 o 
   0  -2   5      149.18      147.17      4.84 o 
   1  -2   5       75.54       84.46      5.82 o 
   2  -2   5       39.35       36.73      2.57 o 
   3  -2   5      337.72      328.14      9.04 o 
   4  -2   5       29.17       21.97      3.63 o 
   5  -2   5       37.83       36.84      4.87 o 
  -7  -1   5        4.03        3.06      2.48 o 
  -6  -1   5       16.06       16.03      3.39 o 
  -5  -1   5       29.81       36.10      4.13 o 
  -4  -1   5      116.12      121.10      4.43 o 
  -3  -1   5       41.97       47.29      1.86 o 
  -2  -1   5      274.52      257.42      6.80 o 
  -1  -1   5       79.68       73.41      2.15 o 
   0  -1   5      331.38      343.65      6.62 o 
   1  -1   5       94.91       97.62      3.76 o 
   2  -1   5      194.87      206.47      6.31 o 
   3  -1   5       37.88       37.61      2.73 o 
   4  -1   5      221.92      210.16     10.33 o 
   5  -1   5       20.81       13.55      3.06 o 
  -7   0   5       15.36       15.20      3.55 o 
  -6   0   5       34.09       46.34      5.29 o 
  -5   0   5       15.61       18.17      3.22 o 
  -4   0   5      184.78      188.32      4.68 o 
  -3   0   5       72.27       78.74      2.52 o 
  -2   0   5        2.19        1.49      0.54 o 
  -1   0   5       31.63       29.73      1.37 o 
   0   0   5      346.44      355.18      9.83 o 
   1   0   5      929.86      946.19     21.20 o 
   2   0   5       44.12       45.51      2.71 o 
   3   0   5       38.54       35.87      5.49 o 
   4   0   5        2.50        2.81      1.73 o 
   5   0   5       69.76       61.38      6.11 o 
  -7   1   5        3.94        1.49      2.23 o 
  -6   1   5       15.47       16.11      3.22 o 
  -5   1   5       29.72       34.20      4.30 o 
  -4   1   5      117.45      113.72      3.44 o 
  -3   1   5       42.27       47.85      2.05 o 
  -2   1   5      271.64      269.40     10.41 o 
  -1   1   5       80.61       75.06      2.83 o 
   0   1   5      328.98      338.02      8.72 o 
   1   1   5       92.40       93.54      3.64 o 
   2   1   5      200.11      213.97      6.31 o 
   3   1   5       38.91       33.97      2.62 o 
   4   1   5      223.48      222.72     10.41 o 
   5   1   5       19.64       19.74      3.47 o 
  -7   2   5       23.07       30.57      4.71 o 
  -6   2   5        6.22        6.53      2.56 o 
  -5   2   5       28.49       25.11      3.80 o 
  -4   2   5       54.42       55.42      2.75 o 
  -3   2   5      117.61      122.97      4.45 o 
  -2   2   5       36.56       38.50      4.40 o 
  -1   2   5      412.53      428.09     15.45 o 
   0   2   5      150.47      156.11      4.75 o 
   1   2   5       80.15       83.16      5.16 o 
   2   2   5       37.54       36.35      2.54 o 
   3   2   5      334.73      340.33      9.10 o 
   4   2   5       30.02       35.69      4.30 o 
   5   2   5       38.77       34.04      4.46 o 
  -7   3   5        5.26        9.83      3.22 o 
  -6   3   5       35.66       37.67      4.96 o 
  -5   3   5       13.07        8.32      1.51 o 
  -4   3   5      177.15      177.88      5.18 o 
  -3   3   5       65.97       63.83      2.41 o 
  -2   3   5       36.32       33.07      1.75 o 
  -1   3   5       47.03       39.65      3.18 o 
   0   3   5      508.24      502.23     11.90 o 
   1   3   5      238.30      247.86      6.97 o 
   2   3   5       10.43        9.82      1.41 o 
   3   3   5       19.38       19.13      3.06 o 
   4   3   5       25.58       25.86      3.72 o 
   5   3   5       40.37       39.90      5.04 o 
  -7   4   5        0.65        3.39      2.40 o 
  -6   4   5        7.43        4.13      2.23 o 
  -5   4   5        9.20        6.69      2.23 o 
  -4   4   5        3.10        3.15      0.93 o 
  -3   4   5      185.67      185.59      7.39 o 
  -2   4   5       52.89       47.25      3.51 o 
  -1   4   5      307.25      301.35     11.61 o 
   0   4   5       88.97       99.21      3.53 o 
   1   4   5      250.56      249.64      8.39 o 
   2   4   5       15.69       13.03      1.61 o 
   3   4   5      180.44      187.16      5.99 o 
   4   4   5       31.39       27.67      3.72 o 
   5   4   5       24.75       29.74      4.30 o 
  -7   5   5       10.24       13.05      3.47 o 
  -6   5   5        3.90        3.63      2.23 o 
  -5   5   5       55.24       57.23      4.83 o 
  -4   5   5       12.38       12.74      1.74 o 
  -3   5   5       44.66       44.68      2.84 o 
  -2   5   5       77.81       83.71      4.50 o 
  -1   5   5      132.16      118.10      3.13 o 
   0   5   5       65.59       62.75      2.64 o 
   1   5   5      107.07      108.02      4.71 o 
   2   5   5      231.19      217.32     12.47 o 
   3   5   5      142.29      147.90      5.62 o 
   4   5   5       50.65       51.63      5.04 o 
   5   5   5       40.61       44.94      5.12 o 
  -7   6   5        0.90        2.07      2.23 o 
  -6   6   5        5.64        7.53      1.78 o 
  -5   6   5      112.61      112.35      4.87 o 
  -4   6   5      116.19      114.63      3.66 o 
  -3   6   5      135.47      122.95      3.75 o 
  -2   6   5       17.97       16.64      4.21 o 
  -1   6   5      243.79      245.09      5.34 o 
   0   6   5       19.36       20.14      1.62 o 
   1   6   5        9.73        9.81      1.27 o 
   2   6   5      125.79      128.90      4.60 o 
   3   6   5       11.81       12.68      2.19 o 
   4   6   5       26.25       26.60      3.72 o 
   5   6   5        3.69        2.64      1.82 o 
  -6   7   5       15.50       15.16      2.25 o 
  -5   7   5       63.74       62.99     13.09 o 
  -4   7   5      139.87      148.12      4.41 o 
  -3   7   5       15.17       14.06      1.74 o 
  -2   7   5      329.86      317.72      8.85 o 
  -1   7   5      174.51      176.37      8.05 o 
   0   7   5      175.88      167.94      5.02 o 
   1   7   5        6.44        4.87      2.15 o 
   2   7   5       44.06       41.82      2.70 o 
   3   7   5       13.33       13.28      1.75 o 
   4   7   5       18.10       23.30      3.47 o 
   5   7   5       16.90       14.13      3.06 o 
  -6   8   5       24.64       22.17      2.71 o 
  -5   8   5      118.59      125.21      5.25 o 
  -4   8   5      121.66      120.84      3.98 o 
  -3   8   5        2.14        0.98      0.90 o 
  -2   8   5       64.13       66.59      5.04 o 
  -1   8   5      338.31      338.80      9.28 o 
   0   8   5       44.12       44.56      1.93 o 
   1   8   5       98.36      101.30      3.75 o 
   2   8   5      218.66      211.97      6.61 o 
   3   8   5       31.64       34.81      3.97 o 
   4   8   5       59.59       63.36      5.20 o 
   5   8   5        1.32        1.98      1.98 o 
  -6   9   5        0.06       -0.95      1.05 o 
  -5   9   5        8.74       10.87      2.31 o 
  -4   9   5      126.21      120.04      5.35 o 
  -3   9   5       28.76       26.25      2.51 o 
  -2   9   5      179.07      183.91      6.07 o 
  -1   9   5       93.86       91.26      4.92 o 
   0   9   5      175.12      175.82      4.41 o 
   1   9   5      160.84      151.42      5.06 o 
   2   9   5      199.38      187.88      8.05 o 
   3   9   5       41.66       47.83      4.54 o 
   4   9   5       32.75       30.81      4.05 o 
   5   9   5       18.25       17.18      3.39 o 
  -6  10   5       31.44       31.86      4.05 o 
  -5  10   5       21.64       21.23      3.59 o 
  -4  10   5       21.01       19.87      2.60 o 
  -3  10   5      377.26      390.38     10.80 o 
  -2  10   5      143.76      141.11      5.26 o 
  -1  10   5      197.85      182.44     13.38 o 
   0  10   5       45.61       42.61      2.02 o 
   1  10   5       80.67       82.85      3.41 o 
   2  10   5       87.00       84.07      3.70 o 
   3  10   5       13.81       12.89      2.56 o 
   4  10   5       36.48       47.01      4.96 o 
   5  10   5        5.02        4.21      2.15 o 
  -6  11   5       29.72       38.44      5.53 o 
  -5  11   5        1.10        1.93      1.28 o 
  -4  11   5      136.95      142.16      7.32 o 
  -3  11   5      253.48      261.28     10.53 o 
  -2  11   5       66.80       64.85      3.50 o 
  -1  11   5      130.05      137.03     10.41 o 
   0  11   5      450.86      459.25     12.09 o 
   1  11   5       21.89       22.47      2.02 o 
   2  11   5       24.24       25.33      2.32 o 
   3  11   5        0.62        0.62      0.90 o 
   4  11   5        5.20        3.47      1.90 o 
   5  11   5       30.78       35.03      4.87 o 
  -6  12   5        8.92       11.13      2.15 o 
  -5  12   5        0.15        0.35      1.13 o 
  -4  12   5       18.88       22.22      2.18 o 
  -3  12   5      362.76      364.35     10.49 o 
  -2  12   5      177.74      169.17      6.07 o 
  -1  12   5        1.89        1.98      1.20 o 
   0  12   5       46.31       49.71      3.50 o 
   1  12   5       97.72       99.33      3.97 o 
   2  12   5      108.00      100.06      4.22 o 
   3  12   5       81.57       87.96      5.95 o 
   4  12   5       27.35       30.07      4.13 o 
   5  12   5       17.23       12.14      3.14 o 
  -6  13   5        3.89        4.55      1.72 o 
  -5  13   5       10.14       11.51      2.13 o 
  -4  13   5        7.11        4.88      1.58 o 
  -3  13   5       53.92       56.54      3.97 o 
  -2  13   5      150.25      142.59      5.57 o 
  -1  13   5      107.92       93.60      4.38 o 
   0  13   5        7.03        5.41      1.39 o 
   1  13   5       51.24       56.28      2.67 o 
   2  13   5       55.98       61.61      3.49 o 
   3  13   5      104.28      106.39      4.67 o 
   4  13   5       31.45       33.37      4.38 o 
  -6  14   5        0.29        0.08      1.82 o 
  -5  14   5       18.45       23.05      7.02 o 
  -4  14   5        0.52        0.97      1.13 o 
  -3  14   5        5.53        3.79      1.37 o 
  -2  14   5       53.67       50.90      3.73 o 
  -1  14   5      224.74      199.40      7.01 o 
   0  14   5        3.39        7.78      2.31 o 
   1  14   5       57.36       63.08      9.05 o 
   2  14   5       17.04       13.53      3.63 o 
   3  14   5        1.20        1.83      2.19 o 
   4  14   5       13.92       11.07      2.81 o 
  -5  15   5        3.85        3.99      1.54 o 
  -4  15   5       10.04       10.48      3.47 o 
  -3  15   5       17.96       13.60      2.13 o 
  -2  15   5       29.46       31.64      3.03 o 
  -1  15   5       54.50       51.60      3.79 o 
   0  15   5       36.66       38.83      4.87 o 
   1  15   5       67.97       58.99      4.50 o 
   2  15   5       26.21       26.37      2.54 o 
   3  15   5       54.70       58.37      3.75 o 
   4  15   5       14.80       16.19      3.39 o 
  -5  16   5        8.74        7.40      1.90 o 
  -4  16   5        0.62        1.41      1.40 o 
  -3  16   5       10.44        7.19      1.83 o 
  -2  16   5       83.77       86.36      6.77 o 
  -1  16   5       53.36       49.27     11.65 o 
   0  16   5       75.20       64.59      4.07 o 
   1  16   5       37.58       30.27      4.38 o 
   2  16   5       31.19       40.44      3.53 o 
   3  16   5       50.80       54.03      3.88 o 
   4  16   5       27.81       36.60      4.79 o 
  -5  17   5       15.75       17.65      6.07 o 
  -4  17   5        1.41        2.84      1.49 o 
  -3  17   5       13.26       13.83      2.22 o 
  -2  17   5       17.04       19.98      2.93 o 
  -1  17   5       64.53       73.36      4.79 o 
   0  17   5       42.03       39.78      6.28 o 
   1  17   5       14.54       17.15      2.68 o 
   2  17   5       23.44       26.68      2.94 o 
   3  17   5        2.91        6.41      2.27 o 
  -5  18   5        8.69       14.21      3.47 o 
  -4  18   5        0.03        0.45      1.29 o 
  -3  18   5        5.68        5.86      2.15 o 
  -2  18   5       17.23       16.18      2.40 o 
  -1  18   5      124.19      117.32      5.49 o 
   0  18   5       58.45       52.45      4.08 o 
   1  18   5       40.44       39.48      3.62 o 
   2  18   5       30.74       32.93      5.41 o 
   3  18   5       63.25       57.50      6.28 o 
  -4  19   5        5.31        4.74      1.75 o 
  -3  19   5        3.03        2.31      1.52 o 
  -2  19   5       63.67       57.17      6.11 o 
  -1  19   5        6.17        6.18      1.78 o 
   0  19   5       16.51       15.86      2.35 o 
   1  19   5       39.39       33.13      3.41 o 
   2  19   5       73.88       80.03      5.43 o 
   3  19   5       22.69       16.77      3.63 o 
  -4  20   5        6.07        6.84      3.63 o 
  -3  20   5       16.76       21.73      5.45 o 
  -2  20   5        0.52        2.58      1.49 o 
  -1  20   5       23.51       20.54      2.75 o 
   0  20   5       55.92       57.80      4.49 o 
   1  20   5       36.91       37.89      4.92 o 
   2  20   5        3.44        5.32      1.90 o 
   3  20   5       12.00        7.60      2.97 o 
  -3  21   5        8.54       10.90      2.22 o 
  -2  21   5       15.63       15.14      2.56 o 
  -1  21   5       78.82       79.28     10.41 o 
   0  21   5       67.29       66.04      4.86 o 
   1  21   5        1.21        1.16      1.43 o 
   2  21   5       33.98       28.67      3.44 o 
  -3  22   5        2.23        3.27      1.75 o 
  -2  22   5        0.62        0.94      1.94 o 
  -1  22   5       24.42       26.96      5.25 o 
   0  22   5        0.99        1.57      1.52 o 
   1  22   5       26.70       24.96      3.21 o 
   2  22   5       23.57       22.08      3.15 o 
  -2  23   5       10.07        9.97      2.33 o 
  -1  23   5       33.36       29.19      3.41 o 
   0  23   5        7.96        9.36      2.34 o 
   1  23   5       23.75       23.49      3.15 o 
  -1  24   5        7.06        3.44      1.83 o 
   3 -17   6        8.80        7.10      2.97 o 
   3 -16   6        6.99        4.71      2.64 o 
   3 -15   6       38.79       46.59      5.87 o 
   2 -14   6       52.97       54.52      6.20 o 
   3 -14   6       39.81       44.44      5.62 o 
  -2 -13   6      117.58      128.46      7.19 o 
  -1 -13   6       93.19       93.19      5.95 o 
   0 -13   6       21.52       18.50      3.06 o 
   2 -13   6        6.13        7.35      2.56 o 
   3 -13   6       15.16       15.94      3.55 o 
   4 -13   6        7.22        3.72      2.48 o 
  -3 -12   6       34.23       32.71      3.97 o 
  -2 -12   6       26.86       28.01      3.63 o 
  -1 -12   6       13.79       15.53      2.89 o 
   0 -12   6       38.68       49.98      4.87 o 
   1 -12   6        0.37        0.17      1.32 o 
   2 -12   6        6.75        9.83      2.81 o 
   3 -12   6        3.65        7.93      2.73 o 
   4 -12   6       19.80       23.21      4.38 o 
  -4 -11   6       68.46       71.29      5.12 o 
  -3 -11   6        1.35        2.31      1.49 o 
  -2 -11   6      147.46      152.09      7.68 o 
  -1 -11   6       75.40       72.78      5.12 o 
   0 -11   6       46.69       34.78      3.97 o 
   1 -11   6      121.03      125.58      5.19 o 
   2 -11   6       14.45       14.68      2.10 o 
   3 -11   6       77.24       73.11      7.02 o 
   4 -11   6       10.10       13.05      3.39 o 
  -6 -10   6        3.53        4.13      2.73 o 
  -5 -10   6       10.11       11.57      2.97 o 
  -4 -10   6        3.88        4.02      1.33 o 
  -3 -10   6       38.37       37.42      4.13 o 
  -2 -10   6       21.99       22.64      3.30 o 
  -1 -10   6      169.39      173.90      8.34 o 
   0 -10   6       63.87       72.20      5.04 o 
   1 -10   6       86.56       75.69      5.58 o 
   2 -10   6       57.66       59.63      3.67 o 
   3 -10   6        2.86        2.73      2.07 o 
   4 -10   6       59.12       73.11      7.27 o 
  -6  -9   6        8.21        9.42      3.22 o 
  -5  -9   6        9.75       16.36      3.39 o 
  -4  -9   6        7.39        8.34      1.60 o 
  -3  -9   6       43.45       48.37      3.08 o 
  -2  -9   6      254.02      245.02     10.57 o 
  -1  -9   6       37.76       39.32      4.05 o 
   0  -9   6       60.15       60.06      4.54 o 
   1  -9   6       58.95       64.64      4.67 o 
   2  -9   6        3.83        2.47      1.24 o 
   3  -9   6       57.09       53.39      3.49 o 
   4  -9   6        0.70        0.74      1.73 o 
  -6  -8   6        0.20       -1.07      2.07 o 
  -5  -8   6       13.74       16.03      3.30 o 
  -4  -8   6       61.76       64.15      3.39 o 
  -3  -8   6      127.01      120.75      4.43 o 
  -2  -8   6      365.67      342.67     13.30 o 
  -1  -8   6       20.15       17.10      2.73 o 
   0  -8   6       93.22       91.78      5.70 o 
   1  -8   6      107.18       92.14      4.29 o 
   2  -8   6       55.75       48.76      3.47 o 
   3  -8   6       12.42        8.83      2.02 o 
   4  -8   6        9.49        9.67      2.81 o 
  -6  -7   6        3.86        0.74      2.07 o 
  -5  -7   6       10.75       11.48      2.81 o 
  -4  -7   6       12.35       11.19      1.69 o 
  -3  -7   6       61.86       59.02      5.45 o 
  -2  -7   6       73.62       77.74      5.12 o 
  -1  -7   6      125.27      114.09      6.53 o 
   0  -7   6       14.27       16.85      2.73 o 
   1  -7   6      428.24      422.16     11.18 o 
   2  -7   6       19.65       18.31      2.20 o 
   3  -7   6      111.30      110.13      7.97 o 
   4  -7   6       11.63       11.90      2.97 o 
   5  -7   6       30.26       28.75      4.71 o 
  -6  -6   6       25.82       32.47      4.71 o 
  -5  -6   6       42.11       42.88      4.71 o 
  -4  -6   6       33.72       31.52      2.66 o 
  -3  -6   6       32.34       32.15      5.58 o 
  -2  -6   6      318.06      305.91     12.06 o 
  -1  -6   6      119.14      115.57      6.36 o 
   0  -6   6       91.17       98.30      4.15 o 
   1  -6   6        3.89        3.11      1.11 o 
   2  -6   6       96.69       97.19      6.03 o 
   3  -6   6       10.76        8.50      1.55 o 
   4  -6   6       78.92       78.81      6.28 o 
   5  -6   6        7.27       11.40      3.22 o 
  -6  -5   6       23.56       23.87      4.13 o 
  -5  -5   6       32.67       35.69      4.38 o 
  -4  -5   6      125.39      134.17      4.85 o 
  -3  -5   6       26.88       26.74      2.23 o 
  -2  -5   6       64.50       64.50      2.82 o 
  -1  -5   6      183.64      177.12      8.43 o 
   0  -5   6       63.26       71.92      3.50 o 
   1  -5   6      214.15      211.07      6.69 o 
   2  -5   6      282.62      278.96      8.32 o 
   3  -5   6        3.50        2.87      2.56 o 
   4  -5   6        8.76       10.49      2.81 o 
   5  -5   6       32.88       28.25      4.54 o 
  -6  -4   6        7.99        6.44      2.48 o 
  -5  -4   6       67.63       68.98      5.20 o 
  -4  -4   6      130.83      131.43      5.95 o 
  -3  -4   6       72.52       73.97      3.34 o 
  -2  -4   6       76.55       75.60      3.10 o 
  -1  -4   6      214.77      216.94      9.42 o 
   0  -4   6      393.73      383.58     10.22 o 
   1  -4   6       49.38       48.71      3.06 o 
   2  -4   6      229.22      214.70      6.85 o 
   3  -4   6        5.51        5.62      2.07 o 
   4  -4   6       37.85       40.40      4.96 o 
   5  -4   6        5.23        2.23      2.07 o 
  -6  -3   6       21.83       19.41      3.55 o 
  -5  -3   6       12.63       10.74      2.64 o 
  -4  -3   6       22.45       23.32      2.27 o 
  -3  -3   6      180.30      177.20      8.18 o 
  -2  -3   6        8.84        8.31      1.21 o 
  -1  -3   6      252.33      253.20     10.33 o 
   0  -3   6      139.95      155.64      5.37 o 
   1  -3   6      132.65      131.17      6.73 o 
   2  -3   6       10.26       10.72      1.66 o 
   3  -3   6      174.84      175.63      8.84 o 
   4  -3   6       18.94       22.64      3.72 o 
   5  -3   6       28.84       24.12      4.13 o 
  -6  -2   6        6.17       10.33      2.89 o 
  -5  -2   6        1.62        2.40      1.82 o 
  -4  -2   6      122.46      114.23      4.50 o 
  -3  -2   6       50.01       54.52      4.38 o 
  -2  -2   6      148.73      151.71      9.75 o 
  -1  -2   6       12.20        9.42      1.65 o 
   0  -2   6      692.81      713.67     17.03 o 
   1  -2   6       56.76       61.84      4.58 o 
   2  -2   6       59.36       53.11      4.75 o 
   3  -2   6       54.43       46.59      4.87 o 
   4  -2   6       82.39       88.64      6.53 o 
   5  -2   6        1.40        4.71      2.31 o 
  -6  -1   6        2.09        2.97      2.07 o 
  -5  -1   6       29.82       24.54      3.63 o 
  -4  -1   6       67.22       73.47      3.56 o 
  -3  -1   6      153.75      136.79      4.89 o 
  -2  -1   6       17.09       20.14      2.85 o 
  -1  -1   6      329.67      330.56      6.57 o 
   0  -1   6      170.77      179.26      5.78 o 
   1  -1   6      181.39      168.94      5.63 o 
   2  -1   6        4.27        2.44      1.36 o 
   3  -1   6       25.06       21.95      2.24 o 
   4  -1   6        2.24        0.99      1.57 o 
   5  -1   6        1.26        5.62      2.40 o 
  -6   0   6        4.32        2.64      2.07 o 
  -5   0   6       35.11       32.55      4.30 o 
  -4   0   6        6.89        6.74      1.52 o 
  -3   0   6        1.42       -0.23      0.85 o 
  -2   0   6      184.37      183.03      5.51 o 
  -1   0   6      167.06      176.04      4.19 o 
   0   0   6        3.13        2.73      0.99 o 
   1   0   6        3.88        4.68      1.40 o 
   2   0   6      141.70      139.05      5.08 o 
   3   0   6        0.47       -0.17      0.81 o 
   4   0   6       19.30       16.36      3.22 o 
   5   0   6        5.05        3.55      2.15 o 
  -6   1   6        1.93        2.73      1.98 o 
  -5   1   6       29.65       26.77      3.88 o 
  -4   1   6       65.02       67.27      3.92 o 
  -3   1   6      153.90      145.40      3.91 o 
  -2   1   6       17.82       20.64      1.89 o 
  -1   1   6      328.93      316.79      6.71 o 
   0   1   6      168.70      180.10      5.73 o 
   1   1   6      177.21      165.47     13.01 o 
   2   1   6        4.25        2.95      1.05 o 
   3   1   6       23.57       23.32      2.33 o 
   4   1   6        2.16        0.17      1.57 o 
   5   1   6        1.31        1.90      1.90 o 
  -6   2   6        5.93        9.75      2.81 o 
  -5   2   6        1.83        0.17      1.57 o 
  -4   2   6      123.63      110.94      4.53 o 
  -3   2   6       51.98       55.21      2.37 o 
  -2   2   6      148.01      150.52      7.64 o 
  -1   2   6       12.26       10.11      1.39 o 
   0   2   6      692.96      729.16     16.96 o 
   1   2   6       56.93       67.49      4.46 o 
   2   2   6       62.88       59.71      3.21 o 
   3   2   6       54.44       47.55      3.33 o 
   4   2   6       79.99       96.16      6.53 o 
   5   2   6        1.54        3.55      2.07 o 
  -6   3   6       21.13       19.50      3.80 o 
  -5   3   6       13.22       16.11      3.14 o 
  -4   3   6       21.99       23.34      2.37 o 
  -3   3   6      181.50      171.89      4.61 o 
  -2   3   6        8.49        8.51      1.86 o 
  -1   3   6      252.03      228.97     12.85 o 
   0   3   6      139.31      161.48      5.25 o 
   1   3   6      137.80      137.67      4.90 o 
   2   3   6       10.26        9.97      1.63 o 
   3   3   6      175.83      162.82     19.29 o 
   4   3   6       18.53       14.46      2.97 o 
   5   3   6       27.63       34.53      4.79 o 
  -6   4   6        7.81        7.19      2.64 o 
  -5   4   6       66.06       61.79      6.03 o 
  -4   4   6      131.62      124.51      3.90 o 
  -3   4   6       71.95       71.99      3.38 o 
  -2   4   6       79.50       79.13      3.51 o 
  -1   4   6      211.89      213.16      6.56 o 
   0   4   6      400.65      377.96      9.84 o 
   1   4   6       49.81       49.60      4.05 o 
   2   4   6      223.76      215.31      6.80 o 
   3   4   6        5.56        4.97      1.28 o 
   4   4   6       38.24       39.90      4.71 o 
   5   4   6        5.08        6.53      2.56 o 
  -6   5   6       23.99       27.34      4.46 o 
  -5   5   6       32.75       31.39      4.21 o 
  -4   5   6      126.96      125.20      4.70 o 
  -3   5   6       26.23       25.20      2.39 o 
  -2   5   6       63.40       63.28      4.96 o 
  -1   5   6      189.38      182.52      5.98 o 
   0   5   6       63.95       64.09      3.02 o 
   1   5   6      215.56      206.03     12.19 o 
   2   5   6      282.66      278.74      8.20 o 
   3   5   6        2.98        1.98      1.94 o 
   4   5   6        8.92        8.76      2.48 o 
   5   5   6       32.93       29.08      4.38 o 
  -6   6   6       26.07       26.85      4.30 o 
  -5   6   6       42.62       42.35      4.42 o 
  -4   6   6       35.27       34.43      2.79 o 
  -3   6   6       33.87       31.61      2.21 o 
  -2   6   6      319.52      300.70     12.56 o 
  -1   6   6      120.23      121.58      4.69 o 
   0   6   6       92.62      101.30      3.79 o 
   1   6   6        3.93        2.90      1.40 o 
   2   6   6       98.67      107.04      4.34 o 
   3   6   6       10.81       11.15      2.48 o 
   4   6   6       77.06       79.14      6.03 o 
   5   6   6        7.20        7.85      2.73 o 
  -6   7   6        4.22        5.37      2.48 o 
  -5   7   6       10.99       10.36      1.54 o 
  -4   7   6       11.90       11.25      1.46 o 
  -3   7   6       63.74       55.66      3.82 o 
  -2   7   6       73.77       72.37      3.60 o 
  -1   7   6      130.88      127.46      4.84 o 
   0   7   6       14.79       13.31      1.44 o 
   1   7   6      428.29      400.47     10.67 o 
   2   7   6       19.57       16.86      2.00 o 
   3   7   6      112.36      108.63      6.53 o 
   4   7   6       11.39       15.28      3.06 o 
  -6   8   6        0.23        2.07      2.15 o 
  -5   8   6       13.60       16.59      2.24 o 
  -4   8   6       61.21       60.03      3.05 o 
  -3   8   6      125.31      120.64      3.97 o 
  -2   8   6      372.96      330.36     13.71 o 
  -1   8   6       20.74       15.91      1.95 o 
   0   8   6       93.10       89.48      4.12 o 
   1   8   6      107.32      103.24      4.03 o 
   2   8   6       59.19       53.76      4.58 o 
   3   8   6       12.22        8.79      1.61 o 
   4   8   6       10.14        8.51      2.48 o 
  -6   9   6        7.84        5.95      2.64 o 
  -5   9   6       10.25       11.52      2.04 o 
  -4   9   6        6.93        8.46      1.37 o 
  -3   9   6       45.16       43.97      5.00 o 
  -2   9   6      257.69      248.24      7.79 o 
  -1   9   6       35.11       31.55      2.75 o 
   0   9   6       59.13       58.26      3.53 o 
   1   9   6       62.78       63.56      3.15 o 
   2   9   6        3.82        2.63      1.13 o 
   3   9   6       56.03       54.61      3.70 o 
   4   9   6        0.67        0.41      1.57 o 
  -6  10   6        3.63        5.41      1.81 o 
  -5  10   6       10.36       13.57      2.13 o 
  -4  10   6        4.10        4.72      1.15 o 
  -3  10   6       39.75       39.54      3.26 o 
  -2  10   6       21.49       19.26      3.55 o 
  -1  10   6      170.63      170.08      6.15 o 
   0  10   6       60.81       68.90      3.76 o 
   1  10   6       86.86       74.63      5.74 o 
   2  10   6       57.95       61.79      8.96 o 
   3  10   6        2.81        2.79      1.21 o 
   4  10   6       59.17       62.45      6.11 o 
  -6  11   6        2.66        2.45      1.55 o 
  -5  11   6       12.09       13.98      2.73 o 
  -4  11   6       67.16       69.10      3.48 o 
  -3  11   6        1.46        1.94      1.16 o 
  -2  11   6      145.62      143.87      5.67 o 
  -1  11   6       78.61       70.88      3.82 o 
   0  11   6       47.61       40.38      3.97 o 
   1  11   6      117.15      129.53      7.68 o 
   2  11   6       14.43       15.67      1.94 o 
   3  11   6       78.83       83.92      8.34 o 
   4  11   6       10.13        6.77      2.31 o 
  -5  12   6        4.28        3.52      1.43 o 
  -4  12   6       60.78       60.91      4.04 o 
  -3  12   6       33.26       36.71      3.21 o 
  -2  12   6       26.61       23.93      4.30 o 
  -1  12   6       13.32       15.16      2.10 o 
   0  12   6       40.85       43.58      3.42 o 
   1  12   6        0.33        0.50      1.40 o 
   2  12   6        6.88        6.39      1.45 o 
   3  12   6        3.72        5.18      1.43 o 
   4  12   6       19.87       27.01      4.05 o 
  -5  13   6        8.58        5.67      1.78 o 
  -4  13   6       67.23       70.73      3.68 o 
  -3  13   6       12.84       11.65      2.07 o 
  -2  13   6      118.31      121.59      5.31 o 
  -1  13   6       92.21       89.80      6.44 o 
   0  13   6       21.95       20.65      2.54 o 
   1  13   6        6.22        7.99      1.75 o 
   2  13   6        6.08        3.47      2.15 o 
   3  13   6       15.11       17.27      3.06 o 
   4  13   6        7.38        4.63      2.31 o 
  -5  14   6       29.40       32.33      3.97 o 
  -4  14   6       22.04       17.89      2.02 o 
  -3  14   6       12.31       10.78      2.01 o 
  -2  14   6        7.94        7.69      1.72 o 
  -1  14   6        7.61        8.59      2.40 o 
   0  14   6       79.55       69.23      4.67 o 
   1  14   6        1.40        1.36      1.17 o 
   2  14   6       52.93       52.13      5.87 o 
   3  14   6       39.86       43.70      4.71 o 
  -5  15   6        1.92        1.12      1.37 o 
  -4  15   6        2.62        2.58      1.52 o 
  -3  15   6      116.40      110.33      5.23 o 
  -2  15   6        8.05        5.91      1.67 o 
  -1  15   6       34.41       33.96      3.22 o 
   0  15   6        4.22        3.05      1.78 o 
   1  15   6       44.49       40.20      3.58 o 
   2  15   6        0.69        2.31      1.98 o 
  -5  16   6       12.24       13.96      2.42 o 
  -4  16   6        8.99        9.41      2.04 o 
  -3  16   6       53.09       59.58      4.63 o 
  -2  16   6       64.92       70.52      4.75 o 
  -1  16   6       51.37       41.28      3.68 o 
   0  16   6       57.17       44.81      3.78 o 
   1  16   6        3.78        3.33      2.81 o 
   2  16   6       54.44       54.76      4.29 o 
  -4  17   6       14.49       13.11      2.35 o 
  -3  17   6       37.14       39.22      4.58 o 
  -2  17   6       31.68       32.25      3.39 o 
  -1  17   6       18.54       19.60      2.63 o 
   0  17   6        3.67        2.66      1.82 o 
   1  17   6       10.84        8.07      1.93 o 
   2  17   6        2.54        1.91      1.46 o 
  -4  18   6       12.04        8.74      4.09 o 
  -3  18   6        5.36        1.14      1.90 o 
  -2  18   6       25.72       30.41      5.00 o 
  -1  18   6        2.09        2.80      1.52 o 
   0  18   6       22.25       16.40      3.76 o 
   1  18   6       12.22       12.54      2.36 o 
   2  18   6       15.07       15.02      2.50 o 
  -4  19   6        6.70        5.33      1.87 o 
  -3  19   6        4.20        2.47      1.53 o 
  -2  19   6        6.07        2.84      2.31 o 
  -1  19   6       79.90       74.32      5.99 o 
   0  19   6        8.54        6.65      1.90 o 
   1  19   6       26.91       24.61      4.46 o 
   2  19   6       21.47       21.27      2.98 o 
  -3  20   6        3.19        2.02      1.66 o 
  -2  20   6       23.37       26.18      3.15 o 
  -1  20   6        2.00        6.79      1.98 o 
   0  20   6       30.34       32.45      3.62 o 
   1  20   6        2.90        3.78      1.74 o 
  -2  21   6       21.23       29.99      3.50 o 
  -1  21   6       11.86        9.66      2.29 o 
   0  21   6        5.76        7.88      2.10 o 
   1  21   6       18.70       25.64      5.20 o 
  -1  22   6        1.17        1.54      1.66 o 
   0  22   6        6.65        5.67      1.96 o 
  -2 -14   7       38.46       39.16      4.79 o 
  -1 -14   7       13.76        9.50      2.56 o 
   0 -14   7       29.25       26.68      3.97 o 
   3 -14   7        6.06        5.04      2.40 o 
  -3 -13   7       21.65       15.94      3.14 o 
  -2 -13   7       65.91       62.12      5.87 o 
  -1 -13   7       42.73       46.10      5.04 o 
   0 -13   7        3.40        4.87      2.15 o 
   1 -13   7        1.09        2.23      1.82 o 
   2 -13   7       80.81       82.78      6.86 o 
   3 -13   7        8.34        8.26      3.06 o 
  -4 -12   7       31.88       34.12      4.46 o 
  -3 -12   7        5.68        7.68      2.40 o 
  -2 -12   7       17.48       16.03      3.14 o 
  -1 -12   7        9.05       10.66      2.64 o 
   0 -12   7       44.05       51.71      5.29 o 
   1 -12   7       32.84       31.23      4.21 o 
   2 -12   7        1.00        2.59      1.43 o 
   3 -12   7       24.30       22.39      4.21 o 
  -4 -11   7       17.28       20.40      3.47 o 
  -3 -11   7       87.84      103.84      6.53 o 
  -2 -11   7        3.40        3.14      1.82 o 
  -1 -11   7        5.27        8.01      2.31 o 
   0 -11   7       35.82       37.67      4.54 o 
   1 -11   7        5.98        3.06      1.90 o 
   2 -11   7        6.96        5.58      1.64 o 
   3 -11   7        9.44       11.48      3.22 o 
  -4 -10   7       53.90       67.91      5.29 o 
  -3 -10   7       56.20       54.69      5.37 o 
  -2 -10   7        5.09        8.01      2.23 o 
  -1 -10   7      102.20      107.15      6.61 o 
   0 -10   7       63.87       73.69      5.45 o 
   1 -10   7       18.48       20.99      2.60 o 
   2 -10   7       19.39       21.47      2.61 o 
   3 -10   7       60.82       63.34      4.40 o 
  -4  -9   7        5.08        5.53      2.15 o 
  -3  -9   7       12.59       10.49      2.56 o 
  -2  -9   7        5.59        6.77      2.15 o 
  -1  -9   7       53.29       51.14      5.12 o 
   0  -9   7      123.35      134.66      7.52 o 
   1  -9   7       40.15       38.77      3.32 o 
   2  -9   7       37.91       32.06      3.08 o 
   3  -9   7        2.28        1.87      1.33 o 
   4  -9   7       25.89       21.73      4.30 o 
  -5  -8   7        4.64        7.35      2.73 o 
  -4  -8   7       26.72       31.64      4.05 o 
  -3  -8   7       38.20       33.21      4.21 o 
  -2  -8   7       38.70       41.55      4.63 o 
  -1  -8   7      121.79      120.12      6.94 o 
   0  -8   7        5.59        4.79      2.07 o 
   1  -8   7      111.35      117.46      5.11 o 
   2  -8   7       41.97       49.63      3.71 o 
   3  -8   7        9.03        8.90      1.93 o 
   4  -8   7        0.23       -0.83      1.73 o 
  -6  -7   7        5.13        4.05      2.48 o 
  -5  -7   7       14.51       16.11      3.39 o 
  -4  -7   7        3.93        2.81      1.90 o 
  -3  -7   7       39.08       41.72      4.54 o 
  -2  -7   7       13.84       13.55      2.81 o 
  -1  -7   7        9.09       10.57      2.48 o 
   0  -7   7        0.07       -0.50      1.40 o 
   1  -7   7       31.76       30.97      2.91 o 
   2  -7   7       44.81       40.34      3.51 o 
   3  -7   7       63.56       65.82      4.03 o 
   4  -7   7       12.51       10.90      3.14 o 
  -6  -6   7       31.01       34.53      4.79 o 
  -5  -6   7        0.23        1.07      1.82 o 
  -4  -6   7       17.70       17.27      3.06 o 
  -3  -6   7        0.06        0.25      1.49 o 
  -2  -6   7       10.07        3.80      1.82 o 
  -1  -6   7       18.78       21.40      3.30 o 
   0  -6   7       41.74       33.79      4.13 o 
   1  -6   7       28.77       32.87      2.98 o 
   2  -6   7       67.74       62.18      3.83 o 
   3  -6   7       11.67       10.36      1.90 o 
   4  -6   7        8.56        7.93      2.73 o 
  -6  -5   7        5.50        6.77      2.81 o 
  -5  -5   7        6.80       10.41      2.73 o 
  -4  -5   7       29.70       23.30      3.63 o 
  -3  -5   7       65.69       63.45      5.04 o 
  -2  -5   7        8.56        6.11      2.15 o 
  -1  -5   7       27.92       20.16      3.30 o 
   0  -5   7      269.97      288.38      8.67 o 
   1  -5   7       10.05        8.76      1.69 o 
   2  -5   7       38.53       38.85      3.24 o 
   3  -5   7       18.20       19.32      2.40 o 
   4  -5   7       40.14       45.85      5.62 o 
  -6  -4   7        0.19       -0.50      1.98 o 
  -5  -4   7        2.32        2.61      1.36 o 
  -4  -4   7        9.59       10.99      1.83 o 
  -3  -4   7      149.32      148.95      7.85 o 
  -2  -4   7      236.59      243.04     10.82 o 
  -1  -4   7       44.82       54.03      5.12 o 
   0  -4   7       29.86       28.23      2.73 o 
   1  -4   7       98.20       99.06      9.50 o 
   2  -4   7      136.16      130.03      5.31 o 
   3  -4   7       13.01       18.28      4.09 o 
   4  -4   7        8.76        6.77      2.56 o 
  -6  -3   7        2.79        3.97      2.40 o 
  -5  -3   7       21.31       21.96      2.47 o 
  -4  -3   7       53.74       59.01      3.76 o 
  -3  -3   7       14.49       18.75      3.22 o 
  -2  -3   7       52.79       60.39      4.71 o 
  -1  -3   7      132.38      126.23      7.35 o 
   0  -3   7       94.01       87.58      4.38 o 
   1  -3   7       55.54       56.09      5.29 o 
   2  -3   7        5.57        6.44      1.55 o 
   3  -3   7        7.16        6.90      1.62 o 
   4  -3   7       14.02       18.09      3.80 o 
  -6  -2   7        9.35       11.07      3.06 o 
  -5  -2   7       23.34       22.16      3.84 o 
  -4  -2   7       70.85       76.41      3.79 o 
  -3  -2   7       33.80       31.68      3.02 o 
  -2  -2   7      120.35      129.86      7.44 o 
  -1  -2   7      348.29      362.50     14.62 o 
   0  -2   7      160.22      160.47      5.87 o 
   1  -2   7      100.66       92.69      6.82 o 
   2  -2   7        7.49       10.99      1.84 o 
   3  -2   7       47.77       49.91      3.67 o 
   4  -2   7        5.58        5.53      2.31 o 
  -6  -1   7        2.63        0.41      1.73 o 
  -5  -1   7       17.26       18.97      2.35 o 
  -4  -1   7       48.02       56.33      3.62 o 
  -3  -1   7      126.42      134.08      4.93 o 
  -2  -1   7       45.19       42.13      4.63 o 
  -1  -1   7      255.13      280.20     12.47 o 
   0  -1   7       50.71       46.05      3.26 o 
   1  -1   7       53.29       53.00      3.61 o 
   2  -1   7       73.45       82.51      4.06 o 
   3  -1   7       27.45       26.19      2.74 o 
   4  -1   7       25.45       26.85      4.21 o 
  -6   0   7        2.12        2.97      2.23 o 
  -5   0   7       44.32       43.45      3.39 o 
  -4   0   7       78.58       66.29      3.82 o 
  -3   0   7       18.42       21.56      2.20 o 
  -2   0   7       15.34       11.81      2.73 o 
  -1   0   7      193.99      190.90      6.14 o 
   0   0   7      398.64      411.79     11.03 o 
   1   0   7       26.00       23.06      2.40 o 
   2   0   7       41.67       49.59      3.59 o 
   3   0   7       22.69       24.09      2.60 o 
   4   0   7        4.87        2.56      2.07 o 
  -6   1   7        2.65        0.74      1.98 o 
  -5   1   7       17.05       16.69      4.92 o 
  -4   1   7       48.35       50.38      6.82 o 
  -3   1   7      128.36      130.44      7.35 o 
  -2   1   7       44.82       42.40      3.14 o 
  -1   1   7      258.12      277.69     12.72 o 
   0   1   7       50.26       52.84      4.38 o 
   1   1   7       53.67       54.99      3.37 o 
   2   1   7       74.85       77.84      6.03 o 
   3   1   7       27.52       27.76      3.97 o 
   4   1   7       24.68       28.75      4.38 o 
  -6   2   7        9.41       11.90      3.30 o 
  -5   2   7       23.40       24.78      2.70 o 
  -4   2   7       72.50       68.77      4.63 o 
  -3   2   7       33.10       33.60      4.09 o 
  -2   2   7      117.85      122.70      4.60 o 
  -1   2   7      353.19      366.91     10.00 o 
   0   2   7      164.00      172.27      5.80 o 
   1   2   7       99.77      101.75      4.36 o 
   2   2   7        7.90        8.33      2.93 o 
   3   2   7       47.62       52.95      5.45 o 
   4   2   7        5.38        6.44      2.48 o 
  -6   3   7        2.78        1.57      2.15 o 
  -5   3   7       22.14       27.85      3.63 o 
  -4   3   7       53.26       53.85      3.73 o 
  -3   3   7       13.10       21.89      2.33 o 
  -2   3   7       53.64       47.58      2.90 o 
  -1   3   7      134.27      135.23      7.68 o 
   0   3   7       91.57       96.05      4.09 o 
   1   3   7       55.93       58.14      5.08 o 
   2   3   7        6.31        6.74      1.48 o 
   3   3   7        7.47       10.41      2.64 o 
   4   3   7       14.23       20.57      3.80 o 
  -6   4   7        0.17        1.98      2.23 o 
  -5   4   7        2.35        3.40      1.39 o 
  -4   4   7        9.73       13.14      1.99 o 
  -3   4   7      150.16      140.91      4.30 o 
  -2   4   7      241.01      239.00      7.25 o 
  -1   4   7       42.94       53.29      3.25 o 
   0   4   7       29.54       32.15      2.56 o 
   1   4   7      100.04      108.04      4.63 o 
   2   4   7      136.30      130.57      5.22 o 
   3   4   7       12.76       11.98      2.81 o 
   4   4   7        8.71        5.87      2.48 o 
  -6   5   7        5.49        5.95      2.73 o 
  -5   5   7        6.34        3.30      1.98 o 
  -4   5   7       29.98       24.69      2.61 o 
  -3   5   7       67.97       66.33      3.73 o 
  -2   5   7        8.20        4.88      5.25 o 
  -1   5   7       29.65       26.47      2.50 o 
   0   5   7      272.31      280.22     12.64 o 
   1   5   7       10.93       13.15      1.84 o 
   2   5   7       39.25       37.38      3.09 o 
   3   5   7       18.85       19.91      3.39 o 
   4   5   7       39.59       42.63      5.29 o 
  -6   6   7       30.25       40.48      5.53 o 
  -5   6   7        0.23        2.47      1.43 o 
  -4   6   7       16.60       17.36      2.29 o 
  -3   6   7        0.09       -0.15      0.52 o 
  -2   6   7        8.89        7.55      1.47 o 
  -1   6   7       19.11       19.37      2.16 o 
   0   6   7       42.21       37.01      4.54 o 
   1   6   7       27.69       30.16      2.58 o 
   2   6   7       69.33       58.79      3.97 o 
   3   6   7       11.76       14.46      2.89 o 
   4   6   7        8.53       12.97      3.06 o 
  -6   7   7        5.17        1.16      2.23 o 
  -5   7   7       14.38       16.26      3.97 o 
  -4   7   7        3.90        3.80      1.32 o 
  -3   7   7       38.69       35.75      2.42 o 
  -2   7   7       14.42       12.31      2.89 o 
  -1   7   7        8.89        8.46      2.44 o 
   0   7   7        0.06        0.22      0.90 o 
   1   7   7       31.64       28.67      4.13 o 
   2   7   7       44.86       49.82      4.50 o 
   3   7   7       62.83       56.18      5.53 o 
   4   7   7       12.86       13.96      3.14 o 
  -5   8   7        4.67        3.94      2.35 o 
  -4   8   7       27.30       31.09      2.40 o 
  -3   8   7       37.63       39.62      4.10 o 
  -2   8   7       40.27       44.61      4.96 o 
  -1   8   7      122.23      118.93      5.01 o 
   0   8   7        6.42        4.32      1.35 o 
   1   8   7      111.09      117.06      7.52 o 
   2   8   7       42.11       44.29      5.82 o 
   3   8   7        8.21        9.17      2.48 o 
   4   8   7        0.21        2.64      1.73 o 
  -5   9   7       33.52       34.10      3.36 o 
  -4   9   7        5.17        4.12      1.48 o 
  -3   9   7       11.52        9.92      1.43 o 
  -2   9   7        5.79        6.39      1.54 o 
  -1   9   7       51.02       58.00      3.69 o 
   0   9   7      123.80      122.17      5.33 o 
   1   9   7       41.86       40.48      4.96 o 
   2   9   7       36.79       33.79      4.63 o 
   3   9   7        2.19        3.63      1.82 o 
  -5  10   7        2.26        2.91      1.21 o 
  -4  10   7       52.52       66.51      3.62 o 
  -3  10   7       56.90       52.58      3.82 o 
  -2  10   7        4.46        8.11      2.44 o 
  -1  10   7      104.04       97.81      6.94 o 
   0  10   7       64.21       73.20      4.28 o 
   1  10   7       18.78       20.57      3.72 o 
   2  10   7       19.36       19.66      3.80 o 
   3  10   7       61.99       63.36      5.12 o 
  -5  11   7       19.21       25.82      2.43 o 
  -4  11   7       17.48       15.20      2.32 o 
  -3  11   7       89.86       88.78      4.59 o 
  -2  11   7        3.28        3.84      1.46 o 
  -1  11   7        5.63        3.90      1.42 o 
   0  11   7       36.19       34.47      3.23 o 
   1  11   7        5.50        5.04      2.31 o 
   2  11   7        7.52       10.00      2.81 o 
  -5  12   7       14.03       12.76      1.89 o 
  -4  12   7       32.04       32.84      3.92 o 
  -3  12   7        5.86        6.37      1.82 o 
  -2  12   7       17.85       17.18      2.36 o 
  -1  12   7        8.42        6.94      1.69 o 
   0  12   7       42.21       43.56      3.62 o 
   1  12   7       32.88       35.27      3.32 o 
   2  12   7        0.98       -0.83      1.90 o 
  -5  13   7        4.59        6.77      1.51 o 
  -4  13   7        3.77        4.41      1.32 o 
  -3  13   7       20.27       20.48      2.63 o 
  -2  13   7       66.84       65.35      9.54 o 
  -1  13   7       43.08       34.94      4.87 o 
   0  13   7        3.62        4.50      1.57 o 
   1  13   7        1.09        0.69      1.25 o 
   2  13   7       81.81       81.79      6.61 o 
  -4  14   7        4.27        3.74      1.30 o 
  -3  14   7        6.55        6.28      1.75 o 
  -2  14   7       38.85       39.95      3.65 o 
  -1  14   7       14.28       13.47      2.23 o 
   0  14   7       28.35       31.47      4.79 o 
   1  14   7        8.22        5.84      1.78 o 
   2  14   7       10.77        7.44      2.73 o 
  -4  15   7        4.32        2.90      1.28 o 
  -3  15   7       39.65       40.29      3.80 o 
  -2  15   7       19.60       16.73      2.49 o 
  -1  15   7       19.16       15.20      2.34 o 
   0  15   7        3.95        4.31      1.55 o 
   1  15   7       10.82       10.07      2.85 o 
   2  15   7        7.24       10.94      2.23 o 
  -4  16   7        8.81        8.16      2.01 o 
  -3  16   7       20.48       21.75      2.95 o 
  -2  16   7       38.90       40.18      5.58 o 
  -1  16   7       10.03        9.85      3.26 o 
   0  16   7       15.38       16.39      4.92 o 
   1  16   7       12.87       12.43      2.36 o 
   2  16   7       12.85        9.20      2.16 o 
  -3  17   7       21.92       22.11      2.95 o 
  -2  17   7        3.15        2.77      1.58 o 
  -1  17   7       63.01       57.33      6.53 o 
   0  17   7       16.64       17.08      3.92 o 
   1  17   7       26.18       29.67      9.71 o 
   2  17   7        1.01        1.88      2.07 o 
  -3  18   7       16.86       22.34      3.04 o 
  -2  18   7       75.61       79.41      5.07 o 
  -1  18   7        2.75        0.78      1.43 o 
   0  18   7       26.14       23.53      3.10 o 
   1  18   7       14.29       14.45      2.57 o 
  -2  19   7        3.79        1.73      1.63 o 
  -1  19   7       47.23       39.16      5.78 o 
   0  19   7        1.03        0.88      2.81 o 
   1  19   7        0.61        2.11      1.65 o 
  -1  20   7        1.65        0.99      1.66 o 
   0  20   7        0.36       -0.58      1.82 o 
  -2 -15   8       78.40       72.62      6.77 o 
  -1 -15   8       27.32       22.47      3.97 o 
  -3 -14   8        6.33        4.87      2.48 o 
  -2 -14   8        2.25        2.07      1.90 o 
  -1 -14   8       17.77       28.34      4.30 o 
   0 -14   8        3.20        3.14      2.15 o 
   1 -14   8        4.38        9.50      2.73 o 
  -4 -13   8        7.56        7.02      2.64 o 
  -3 -13   8        2.12        4.38      2.31 o 
  -2 -13   8       21.48       24.95      3.97 o 
  -1 -13   8       16.70       23.79      3.97 o 
   0 -13   8       33.44       34.28      4.71 o 
   1 -13   8        3.64        2.89      2.15 o 
  -4 -12   8        0.34       -0.25      1.82 o 
  -3 -12   8       28.11       28.75      4.30 o 
  -2 -12   8        5.70        7.35      2.40 o 
  -1 -12   8       36.95       33.04      4.38 o 
   0 -12   8       16.02       17.76      3.47 o 
   1 -12   8       40.55       40.31      5.04 o 
   2 -12   8        3.96        4.73      1.72 o 
  -4 -11   8       18.23       16.11      3.47 o 
  -3 -11   8        8.93        7.44      2.40 o 
  -2 -11   8       13.27       17.60      3.39 o 
  -1 -11   8       15.79       17.43      3.47 o 
   0 -11   8       21.19       24.12      3.97 o 
   1 -11   8       12.80       19.58      3.55 o 
   2 -11   8       41.01       43.68      3.90 o 
  -4 -10   8       13.65       19.25      3.63 o 
  -3 -10   8       12.12       11.48      2.97 o 
  -2 -10   8        3.73        4.63      2.07 o 
  -1 -10   8       72.85       66.92      6.28 o 
   0 -10   8       10.75       11.73      2.97 o 
   1 -10   8       30.20       35.52      4.63 o 
   2 -10   8        1.10       -0.01      2.60 o 
  -4  -9   8       22.58       23.79      4.05 o 
  -3  -9   8        2.92        1.24      1.82 o 
  -2  -9   8       32.29       27.84      4.05 o 
  -1  -9   8        3.29       -0.08      1.57 o 
   0  -9   8       66.05       63.03      6.11 o 
   1  -9   8       43.43       47.86      4.79 o 
   2  -9   8       29.71       29.71      3.25 o 
  -4  -8   8       26.87       33.87      4.63 o 
  -3  -8   8        3.92        3.72      2.15 o 
  -2  -8   8       11.19        8.76      2.64 o 
  -1  -8   8        8.28        6.20      2.40 o 
   0  -8   8       15.43       14.04      3.14 o 
   1  -8   8       88.29       90.44      4.76 o 
   2  -8   8       30.04       18.01      6.61 o 
   3  -8   8       17.34       17.84      3.88 o 
  -5  -7   8        0.56       -0.83      1.65 o 
  -4  -7   8       52.37       67.74      6.36 o 
  -3  -7   8        6.74        7.44      2.56 o 
  -2  -7   8       51.75       49.32      5.37 o 
  -1  -7   8       69.50       76.99      5.95 o 
   0  -7   8       91.22       86.16      6.44 o 
   1  -7   8       30.16       24.16      2.85 o 
   2  -7   8        3.90        4.82      1.69 o 
   3  -7   8       19.67       22.47      4.21 o 
  -5  -6   8        5.25        6.69      2.56 o 
  -4  -6   8        6.98        8.92      2.81 o 
  -3  -6   8       55.68       47.50      5.37 o 
  -2  -6   8       35.19       35.94      4.54 o 
  -1  -6   8       95.06      102.52      6.77 o 
   0  -6   8       21.03       19.41      3.47 o 
   1  -6   8       71.92       70.62      4.43 o 
   2  -6   8        3.77        5.06      1.63 o 
   3  -6   8       14.61        9.91      3.14 o 
  -5  -5   8       10.61       13.63      3.14 o 
  -4  -5   8       15.49       14.54      3.14 o 
  -3  -5   8        3.12        5.37      2.40 o 
  -2  -5   8       58.31       54.52      5.62 o 
  -1  -5   8        2.32        0.91      1.82 o 
   0  -5   8      157.88      173.07      9.34 o 
   1  -5   8        4.78        7.67      1.78 o 
   2  -5   8       41.04       44.72      3.68 o 
   3  -5   8        6.43        6.69      2.64 o 
  -5  -4   8       11.99       13.63      3.14 o 
  -4  -4   8       24.57       21.40      3.63 o 
  -3  -4   8      184.59      179.51      9.42 o 
  -2  -4   8       36.46       33.37      4.46 o 
  -1  -4   8        7.04        6.69      2.40 o 
   0  -4   8      106.38      103.26      6.94 o 
   1  -4   8       12.87       12.00      2.03 o 
   2  -4   8       32.93       35.97      3.30 o 
   3  -4   8       17.58       18.92      3.72 o 
  -5  -3   8       11.63       11.90      3.06 o 
  -4  -3   8       23.18       21.23      3.72 o 
  -3  -3   8        0.68        0.17      1.65 o 
  -2  -3   8       28.84       25.36      3.88 o 
  -1  -3   8       15.55       14.04      3.06 o 
   0  -3   8       47.70       52.19      3.74 o 
   1  -3   8        0.12       -0.81      0.99 o 
   2  -3   8        0.57       -0.25      1.14 o 
   3  -3   8       19.18       26.93      4.38 o 
  -5  -2   8       18.80       18.09      3.63 o 
  -4  -2   8        4.27        6.36      2.48 o 
  -3  -2   8        7.04        7.44      2.48 o 
  -2  -2   8       14.99       10.08      2.81 o 
  -1  -2   8      111.39      117.97      7.35 o 
   0  -2   8       14.57       17.75      2.29 o 
   1  -2   8       73.86       77.24      4.15 o 
   2  -2   8        9.35       10.70      1.98 o 
   3  -2   8       23.26       25.69      4.30 o 
  -5  -1   8        3.26        0.89      1.36 o 
  -4  -1   8       31.88       32.80      4.38 o 
  -3  -1   8        7.38       10.99      2.89 o 
  -2  -1   8       58.29       53.45      5.70 o 
  -1  -1   8       22.93       17.84      3.47 o 
   0  -1   8       24.80       25.91      2.65 o 
   1  -1   8       61.51       76.70      5.25 o 
   2  -1   8       34.53       34.07      3.21 o 
   3  -1   8        0.86        0.50      1.65 o 
  -5   0   8        1.71        0.21      1.98 o 
  -4   0   8        6.38        7.27      2.56 o 
  -3   0   8        2.62        4.96      2.31 o 
  -2   0   8        2.57        3.39      2.07 o 
  -1   0   8        0.25        0.25      1.73 o 
   0   0   8        2.57        1.78      1.23 o 
   1   0   8       19.77       22.31      6.73 o 
   2   0   8        8.09       10.10      1.93 o 
   3   0   8        2.16        1.73      2.07 o 
  -5   1   8        3.41        2.87      1.47 o 
  -4   1   8       30.53       27.50      2.80 o 
  -3   1   8        7.48        3.39      2.07 o 
  -2   1   8       56.71       57.66      5.87 o 
  -1   1   8       22.98       22.22      3.80 o 
   0   1   8       22.87       23.63      3.80 o 
   1   1   8       61.80       62.19      4.00 o 
   2   1   8       34.80       37.65      3.35 o 
   3   1   8        0.96        2.56      2.15 o 
  -5   2   8       18.65       24.72      4.83 o 
  -4   2   8        4.13        2.46      1.37 o 
  -3   2   8        7.36        5.78      2.31 o 
  -2   2   8       15.07       13.38      3.14 o 
  -1   2   8      109.31      107.06      7.19 o 
   0   2   8       14.46       19.00      3.63 o 
   1   2   8       73.35       73.43      5.74 o 
   2   2   8        9.40        9.74      1.87 o 
   3   2   8       23.34       22.47      3.80 o 
  -5   3   8       11.32       12.72      2.18 o 
  -4   3   8       23.40       26.22      8.34 o 
  -3   3   8        0.63       -0.25      1.73 o 
  -2   3   8       30.53       32.63      4.46 o 
  -1   3   8       15.45       14.88      2.04 o 
   0   3   8       46.35       42.54      5.20 o 
   1   3   8        0.08        1.24      1.73 o 
   2   3   8        0.42        1.38      1.22 o 
   3   3   8       18.97       21.64      3.72 o 
  -5   4   8       12.27       14.56      3.18 o 
  -4   4   8       25.14       23.80      2.72 o 
  -3   4   8      181.35      176.13      9.58 o 
  -2   4   8       36.29       43.29      5.12 o 
  -1   4   8        7.26        8.43      1.67 o 
   0   4   8      106.04       99.79      7.10 o 
   1   4   8       13.21       14.37      3.22 o 
   2   4   8       32.28       28.15      2.89 o 
   3   4   8       16.93       20.32      3.63 o 
  -5   5   8       10.73       14.46      3.30 o 
  -4   5   8       15.49       14.25      2.21 o 
  -3   5   8        3.19        2.73      1.25 o 
  -2   5   8       55.69       60.88      6.20 o 
  -1   5   8        2.32        0.28      1.09 o 
   0   5   8      157.89      172.41      9.67 o 
   1   5   8        4.66        7.27      2.56 o 
   2   5   8       40.89       42.87      6.82 o 
   3   5   8        6.82        4.71      2.40 o 
  -5   6   8        5.59        6.04      2.23 o 
  -4   6   8        6.75        4.87      1.59 o 
  -3   6   8       57.14       54.75      3.89 o 
  -2   6   8       35.20       31.23      4.71 o 
  -1   6   8       94.24       94.76      4.57 o 
   0   6   8       21.25       19.86      2.52 o 
   1   6   8       70.94       82.45      6.44 o 
   2   6   8        3.82        7.60      2.73 o 
   3   6   8       14.65       14.29      3.14 o 
  -5   7   8        0.55       -0.83      1.22 o 
  -4   7   8       51.74       55.61      4.14 o 
  -3   7   8        6.72       25.75     14.87 o 
  -2   7   8       52.22       55.51      6.03 o 
  -1   7   8       69.26       80.22      6.28 o 
   0   7   8       91.81      100.31      6.61 o 
   1   7   8       29.62       32.88      4.87 o 
   2   7   8        3.49        7.77      2.81 o 
  -5   8   8        1.08        1.42      1.56 o 
  -4   8   8       26.50       30.07      3.13 o 
  -3   8   8        4.46        4.88      1.20 o 
  -2   8   8       11.27        9.75      1.78 o 
  -1   8   8        7.86        9.06      1.81 o 
   0   8   8       15.51       14.70      2.24 o 
   1   8   8       89.49       89.55      7.02 o 
   2   8   8       30.81       29.66      4.63 o 
  -5   9   8       32.86       31.96      3.37 o 
  -4   9   8       23.61       24.90      2.94 o 
  -3   9   8        2.97        3.33      1.13 o 
  -2   9   8       32.91       34.28      4.96 o 
  -1   9   8        3.35        4.55      1.53 o 
   0   9   8       63.84       64.08      4.21 o 
   1   9   8       43.94       35.69      5.04 o 
   2   9   8       29.84       33.79      5.04 o 
  -4  10   8       13.82       18.41      4.87 o 
  -3  10   8       11.80       11.00      1.64 o 
  -2  10   8        3.66        1.29      1.31 o 
  -1  10   8       73.67       70.80      6.94 o 
   0  10   8       10.55       11.13      2.18 o 
   1  10   8       28.98       32.55      4.87 o 
   2  10   8        1.07        1.82      2.23 o 
  -4  11   8       17.29       17.52      2.69 o 
  -3  11   8        8.72        8.43      2.51 o 
  -2  11   8       13.37       15.36      3.30 o 
  -1  11   8       15.91       12.74      2.14 o 
   0  11   8       21.93       27.36      3.03 o 
   1  11   8       12.90       16.63      2.54 o 
   2  11   8       41.75       45.52      5.87 o 
  -4  12   8        0.29        0.71      1.08 o 
  -3  12   8       27.73       22.24      2.86 o 
  -2  12   8        5.65        6.19      1.81 o 
  -1  12   8       36.71       38.41      5.29 o 
   0  12   8       16.16       11.43      2.25 o 
   1  12   8       41.04       35.57      3.68 o 
   2  12   8        3.92        1.90      2.23 o 
  -4  13   8        7.41        7.59      1.71 o 
  -3  13   8        2.12        2.54      1.53 o 
  -2  13   8       21.74       21.50      2.87 o 
  -1  13   8       16.67       14.87      2.64 o 
   0  13   8       33.84       36.35      3.61 o 
   1  13   8        3.59        2.48      1.68 o 
   2  13   8        0.94        3.80      2.64 o 
  -3  14   8        6.11        8.73      2.13 o 
  -2  14   8        2.20        2.52      1.58 o 
  -1  14   8       18.08       20.31      2.70 o 
   0  14   8        3.31        0.62      2.23 o 
   1  14   8        4.16        6.10      1.87 o 
  -3  15   8        0.66        0.54      1.57 o 
  -2  15   8       77.71       76.52      6.36 o 
  -1  15   8       27.52       25.44      4.63 o 
   0  15   8        5.28        3.26      1.61 o 
   1  15   8       14.65       12.39      2.41 o 
  -2  16   8       17.25       18.62      3.76 o 
  -1  16   8       33.86       22.86      3.43 o 
   0  16   8        3.62        3.30      1.59 o 
  -2  17   8       37.40       38.26      3.96 o 
  -1  17   8        4.63        3.24      1.75 o 
   0  17   8       11.18       11.39      2.38 o 
  -2 -13   9       26.17       31.14      4.71 o 
  -1 -13   9        5.17        1.49      1.98 o 
  -2 -12   9        3.62        4.30      2.56 o 
  -1 -12   9        8.35        6.61      2.64 o 
   0 -12   9       16.01       12.06      3.30 o 
  -3 -11   9        9.79        9.67      2.97 o 
  -2 -11   9        7.31       10.66      2.89 o 
  -1 -11   9       36.15       34.61      4.96 o 
   0 -11   9        6.07       11.90      3.30 o 
  -3 -10   9        0.84       -0.08      1.82 o 
  -2 -10   9       35.97       42.79      5.37 o 
  -1 -10   9       31.11       34.20      4.79 o 
   0 -10   9       61.18       62.45      6.53 o 
   1 -10   9        2.32        4.05      2.56 o 
  -3  -9   9       13.21       11.73      3.22 o 
  -2  -9   9        1.27        1.07      1.90 o 
  -1  -9   9       31.61       29.57      4.46 o 
   0  -9   9       25.84       38.99      5.20 o 
   1  -9   9        9.48       11.90      3.30 o 
  -4  -8   9       22.15       25.61      4.38 o 
  -3  -8   9       11.82       18.34      3.72 o 
  -2  -8   9       14.03       14.29      3.30 o 
  -1  -8   9       10.52        9.00      2.81 o 
   0  -8   9       38.51       39.08      5.20 o 
   1  -8   9        6.02        7.77      2.89 o 
  -4  -7   9        2.29        3.06      2.48 o 
  -3  -7   9       33.45       28.75      4.54 o 
  -2  -7   9       46.24       45.02      5.45 o 
  -1  -7   9       14.91       18.67      3.72 o 
   0  -7   9        4.62        4.21      2.40 o 
   1  -7   9       75.67       75.78      5.23 o 
  -4  -6   9        9.17       12.56      3.22 o 
  -3  -6   9        7.86       15.61      3.63 o 
  -2  -6   9       29.18       30.40      4.46 o 
  -1  -6   9        3.96       -0.17      1.57 o 
   0  -6   9       25.12       26.60      4.46 o 
   1  -6   9       20.92       23.46      4.13 o 
   2  -6   9        3.29        2.27      1.69 o 
  -4  -5   9       15.70       20.90      3.88 o 
  -3  -5   9       21.34       20.49      3.80 o 
  -2  -5   9        3.72        1.07      1.65 o 
  -1  -5   9        7.02        9.42      2.89 o 
   0  -5   9       14.95       16.44      3.63 o 
   1  -5   9        1.68        1.88      1.57 o 
   2  -5   9        1.72        0.45      1.48 o 
  -4  -4   9        9.19        8.10      2.81 o 
  -3  -4   9       16.76       20.98      3.88 o 
  -2  -4   9        5.16        8.84      2.73 o 
  -1  -4   9       38.85       45.02      5.53 o 
   0  -4   9       34.01       36.51      4.96 o 
   1  -4   9       19.31       22.56      2.89 o 
   2  -4   9       25.35       25.15      3.09 o 
  -4  -3   9        8.18        8.76      2.97 o 
  -3  -3   9       12.65       11.48      3.06 o 
  -2  -3   9        1.15        0.99      1.82 o 
  -1  -3   9       48.46       46.92      5.62 o 
   0  -3   9       50.77       47.50      5.62 o 
   1  -3   9       21.21       21.17      2.75 o 
   2  -3   9        2.62        1.04      1.41 o 
  -4  -2   9        6.15        6.77      2.81 o 
  -3  -2   9        1.25        6.77      2.56 o 
  -2  -2   9        3.26        2.81      1.90 o 
  -1  -2   9       36.77       31.64      4.63 o 
   0  -2   9       25.98       21.73      4.05 o 
   1  -2   9       17.68       21.52      2.85 o 
   2  -2   9       15.09       19.18      2.80 o 
  -4  -1   9        7.72        4.54      2.48 o 
  -3  -1   9       41.88       38.91      5.12 o 
  -2  -1   9        6.64       10.41      2.81 o 
  -1  -1   9        4.78        3.80      2.31 o 
   0  -1   9       18.00       14.46      3.47 o 
   1  -1   9       20.14       23.46      4.05 o 
   2  -1   9        6.34        4.01      1.75 o 
  -4   0   9        0.69        0.66      2.15 o 
  -3   0   9        3.82        5.45      2.56 o 
  -2   0   9       20.47       20.74      3.88 o 
  -1   0   9        1.07       -1.49      1.49 o 
   0   0   9      150.48      168.94      9.91 o 
   1   0   9        3.93        4.79      2.64 o 
   2   0   9        0.27        1.07      1.48 o 
  -4   1   9        7.44        9.34      3.06 o 
  -3   1   9       42.65       40.07      5.29 o 
  -2   1   9        6.77        2.89      1.98 o 
  -1   1   9        4.38        3.47      2.15 o 
   0   1   9       18.38       19.99      4.05 o 
   1   1   9       19.82       20.82      4.13 o 
   2   1   9        6.37        5.12      2.64 o 
  -4   2   9        5.92        5.78      2.73 o 
  -3   2   9        1.19       -1.24      1.65 o 
  -2   2   9        3.56        3.80      2.15 o 
  -1   2   9       35.88       37.42      5.12 o 
   0   2   9       27.51       25.77      4.38 o 
   1   2   9       17.67       17.51      3.88 o 
   2   2   9       14.80       17.35      3.88 o 
  -4   3   9        8.21       10.49      3.30 o 
  -3   3   9       12.04       13.47      3.30 o 
  -2   3   9        0.99        2.81      1.98 o 
  -1   3   9       47.66       52.05      5.95 o 
   0   3   9       50.05       54.52      6.20 o 
   1   3   9       21.86       24.78      4.30 o 
   2   3   9        2.56        4.05      2.56 o 
  -4   4   9        9.36       12.31      3.30 o 
  -3   4   9       16.26       13.88      3.55 o 
  -2   4   9        5.43        5.95      2.64 o 
  -1   4   9       38.92       42.30      5.45 o 
   0   4   9       32.44       33.91      3.23 o 
   1   4   9       18.97       14.04      3.55 o 
   2   4   9       25.59       25.03      4.46 o 
  -4   5   9       15.65       15.04      3.63 o 
  -3   5   9       22.09       18.92      3.88 o 
  -2   5   9        4.07        2.40      2.23 o 
  -1   5   9        6.97       10.49      3.14 o 
   0   5   9       14.56        9.98      1.99 o 
   1   5   9        1.56        1.98      2.23 o 
   2   5   9        1.73        0.41      2.23 o 
  -4   6   9        8.95        3.22      2.40 o 
  -3   6   9        8.25       13.80      3.30 o 
  -2   6   9       28.00       28.17      4.79 o 
  -1   6   9        3.70        0.83      2.23 o 
   0   6   9       24.42       25.26      2.99 o 
   1   6   9       20.68       25.11      4.54 o 
   2   6   9        3.67        6.77      2.89 o 
  -4   7   9        2.49        0.33      1.98 o 
  -3   7   9       32.54       25.61      4.54 o 
  -2   7   9       45.31       48.82      5.95 o 
  -1   7   9       15.37       19.25      3.97 o 
   0   7   9        4.76        4.30      1.75 o 
   1   7   9       74.52       84.51      8.01 o 
  -4   8   9       21.99       18.26      3.97 o 
  -3   8   9       11.93       10.41      3.30 o 
  -2   8   9       13.91        9.34      2.97 o 
  -1   8   9       10.08        7.28      2.68 o 
   0   8   9       38.17       38.06      3.60 o 
   1   8   9        6.19        8.76      3.22 o 
  -3   9   9       12.68       10.57      3.55 o 
  -2   9   9        1.42        0.92      1.35 o 
  -1   9   9       30.80       33.87      5.20 o 
   0   9   9       25.64       29.00      8.18 o 
   1   9   9        9.85       10.43      2.52 o 
  -3  10   9        0.74       -0.91      2.07 o 
  -2  10   9       35.69       38.08      5.45 o 
  -1  10   9       30.77       36.60      5.45 o 
   0  10   9       62.06       67.66      7.35 o 
   1  10   9        2.34        2.74      1.65 o 
  -3  11   9        9.77        7.02      3.14 o 
  -2  11   9        7.17        5.38      1.94 o 
  -1  11   9       36.45       40.15      5.70 o 
   0  11   9        6.27        8.44      2.07 o 
  -2  12   9        3.83        1.59      1.61 o 
  -1  12   9        8.63        7.32      2.11 o 
   0  12   9       15.18       10.24      3.39 o 
  -2  13   9       26.46       27.76      4.87 o 
  -1  13   9        5.18        5.40      1.94 o 
  -2  -6  10        2.78        1.90      2.23 o 
  -1  -6  10        6.36        2.89      2.31 o 
  -2  -5  10       11.78       12.14      3.30 o 
  -1  -5  10       27.53       24.54      4.30 o 
   0  -5  10       21.57       20.40      4.13 o 
  -2  -4  10       12.20       11.81      3.39 o 
  -1  -4  10       14.17       11.24      3.39 o 
   0  -4  10        0.27       -1.90      1.90 o 
  -3  -3  10        2.45        8.51      3.14 o 
  -2  -3  10        3.45        4.71      2.64 o 
  -1  -3  10        8.91       13.05      3.47 o 
   0  -3  10        2.48        5.37      3.06 o 
  -3  -2  10        1.79        2.48      2.40 o 
  -2  -2  10       13.36       21.31      4.21 o 
  -1  -2  10       20.58       26.11      4.54 o 
   0  -2  10       18.23       20.82      4.30 o 
  -3  -1  10       23.03       25.28      4.46 o 
  -2  -1  10        6.44        7.02      2.81 o 
  -1  -1  10       27.92       38.17      5.45 o 
   0  -1  10       15.49        9.09      3.30 o 
  -3   0  10        0.21       -0.08      2.07 o 
  -2   0  10        1.66        4.30      2.40 o 
  -1   0  10       20.22       25.03      4.63 o 
   0   0  10        0.07       -1.82      1.82 o 
  -3   1  10       23.52       23.63      4.54 o 
  -2   1  10        6.26        8.76      2.97 o 
  -1   1  10       26.93       33.79      5.37 o 
   0   1  10       15.90        9.67      3.55 o 
  -3   2  10        1.83        1.49      2.48 o 
  -2   2  10       13.62        9.42      3.06 o 
  -1   2  10       20.21       27.84      4.87 o 
   0   2  10       18.15       17.60      4.13 o 
  -3   3  10        2.58        0.58      2.23 o 
  -2   3  10        3.47        0.74      2.23 o 
  -1   3  10        9.58       12.56      3.55 o 
   0   3  10        2.32        3.14      2.89 o 
  -2   4  10       11.55       12.14      3.55 o 
  -1   4  10       14.56       14.87      3.63 o 
   0   4  10        0.39       -0.17      2.31 o 
  -2   5  10       11.62       11.98      3.63 o 
  -1   5  10       26.67       24.04      4.54 o 
   0   5  10       22.02       24.78      4.71 o 
  -2   6  10        2.89        2.56      2.48 o 
  -1   6  10        6.26        2.31      2.56 o 
                                                 
